# Supplementary material for: Phospholipid Glutathione Peroxidase Overexpression Mitigates Cancer Cachexia by Protecting Muscle Mass and Lowering Inflammation
Source: J Cachexia Sarcopenia Muscle. 2026 Mar 19;17(2):e70255. doi: 10.1002/jcsm.70255 (PMC13140832; doi:10.1002/jcsm.70255)
Supplement: Supplementary file 2 — Data S1: Supporting information. [file JCSM-17-e70255-s001.xlsx]

## Sheet: diffGenes
Differentially expressed genes
fWtShm	mWtShm	fWtLLC	mWtLLC	fTgShm	mTgShm	fTgLLC	mTgLLC	WtShm	WtLLC	TgShm	TgLLC	sample_2	lgFold	test_stat	p_value	q_value	ENSEMBL	ENTREZID	SYMBOL	GENENAME	Biotype	Chr	Start	End	Strand
-4.942	-4.283	-0.742	-0.794	-4.14	-4.942	-0.741	-2.237	-4.613	-0.768	-4.541	-1.489	dLLC_Wt	3.845	11.405	1.2e-10	1.6e-06	ENSMUSG00000064057	68662	Scgb3a1	secretoglobin, family 3A, member 1	protein_coding;	11	49554437	49555945	+
-3.381	-3.941	2.339	2.598	-3.093	-0.41	2.255	1.458	-3.661	2.469	-1.751	1.857	dLLC_Wt	6.13	11.359	1.3e-10	1.6e-06	ENSMUSG00000056071	20202	S100a9	S100 calcium binding protein A9 (calgranulin B)	protein_coding;	3	90599939	90603028	-
1.321	0.417	2.949	3.648	1.168	0.374	2.758	0.999	0.869	3.299	0.771	1.879	dLLC_Wt	2.43	11.173	1.8e-10	1.6e-06	ENSMUSG00000038007	230379	Acer2	alkaline ceramidase 2	protein_coding;	4	86792633	86853059	+
-0.085	-0.392	2.664	2.58	-0.771	0.985	2.069	1.312	-0.238	2.622	0.107	1.69	dLLC_Wt	2.86	10.85	3e-10	2.1e-06	ENSMUSG00000071714	12984	Csf2rb2	colony stimulating factor 2 receptor, beta 2, low-affinity (granulocyte-macrophage)	protein_coding;	15	78166707	78189921	-
-4.399	-4.444	-0.319	0.65	-3.666	-3.424	-0.273	-2.43	-4.421	0.165	-3.545	-1.351	dLLC_Wt	4.587	10.546	5.1e-10	2.8e-06	ENSMUSG00000056054	20201	S100a8	S100 calcium binding protein A8 (calgranulin A)	protein_coding;	3	90576285	90577342	+
2.646	3.797	5.099	5.547	3.325	4.425	4.532	4.473	3.221	5.323	3.875	4.503	dLLC_Wt	2.101	10.295	8e-10	3.6e-06	ENSMUSG00000069763	67888	Tmem100	transmembrane protein 100	protein_coding;	11	89921174	89927334	+
9.927	10.021	10.822	11.137	10.355	10.315	10.943	10.366	9.974	10.979	10.335	10.654	dLLC_Wt	1.005	9.516	3.3e-09	1.3e-05	ENSMUSG00000030189	56449	Ybx3	Y box protein 3	protein_coding;	6	131341818	131365439	-
5.704	5.825	6.557	6.752	5.759	5.821	6.623	5.935	5.765	6.654	5.79	6.279	dLLC_Wt	0.889	9.136	6.7e-09	2.3e-05	ENSMUSG00000057530	230857	Ece1	endothelin converting enzyme 1	protein_coding;	4	137589548	137692540	+
0.47	0.428	3.174	2.968	-0.187	1.325	2.195	1.485	0.449	3.071	0.569	1.84	dLLC_Wt	2.622	8.906	1e-08	2.6e-05	ENSMUSG00000071713	12983	Csf2rb	colony stimulating factor 2 receptor, beta, low-affinity (granulocyte-macrophage)	protein_coding;	15	78209952	78238047	+
8.086	8.16	8.802	9.103	8.273	8.081	8.981	8.176	8.123	8.953	8.177	8.578	dLLC_Wt	0.83	8.899	1.1e-08	2.6e-05	ENSMUSG00000059895	19245	Ptp4a3	protein tyrosine phosphatase 4a3	protein_coding;	15	73594994	73630615	+
0.567	0.126	3.375	2.555	0.888	0.585	2.371	2.072	0.346	2.965	0.736	2.222	dLLC_Wt	2.618	8.892	1.1e-08	2.6e-05	ENSMUSG00000016756	12763	Cmah	cytidine monophospho-N-acetylneuraminic acid hydroxylase	protein_coding;	13	24511387	24661360	+
0.07	0.262	2.794	2.937	0.603	1.817	2.42	2.034	0.166	2.865	1.21	2.227	dLLC_Wt	2.699	8.812	1.3e-08	2.6e-05	ENSMUSG00000050105	72690	Grrp1	glycine/arginine rich protein 1	protein_coding;	4	133978421	133981417	-
3.208	3.206	4.498	4.617	3.503	2.128	4.216	3.262	3.207	4.557	2.815	3.739	dLLC_Wt	1.35	8.805	1.3e-08	2.6e-05	ENSMUSG00000040170	55990	Fmo2	flavin containing monooxygenase 2	protein_coding;	1	162701886	162726295	-
7.085	6.565	6.065	5.495	7.084	6.692	6.394	6.454	6.825	5.78	6.888	6.424	dLLC_Wt	-1.046	-8.73	1.5e-08	2.8e-05	ENSMUSG00000031239	16431	Itm2a	integral membrane protein 2A	protein_coding;	X	106440705	106446982	-
-3.943	-4.942	-0.826	-0.106	-4.127	-3.167	-1.002	-1.841	-4.443	-0.466	-3.647	-1.422	dLLC_Wt	3.977	8.445	2.6e-08	4.7e-05	ENSMUSG00000026180	12765	Cxcr2	chemokine (C-X-C motif) receptor 2	protein_coding;	1	74193148	74200405	+
3.497	3.087	4.768	5.511	3.907	3.349	5.042	3.937	3.292	5.139	3.628	4.49	dLLC_Wt	1.847	8.203	4.2e-08	7.1e-05	ENSMUSG00000021903	78754	Galnt15	polypeptide N-acetylgalactosaminyltransferase 15	protein_coding;	14	31750946	31784154	+
2.622	2.274	4.361	3.879	2.485	3.878	3.377	3.33	2.448	4.12	3.182	3.354	dLLC_Wt	1.672	8.137	4.8e-08	7.3e-05	ENSMUSG00000030748	16190	Il4ra	interleukin 4 receptor, alpha	protein_coding;	7	125151292	125178646	+
-1.743	-1.984	1.002	0.954	-2.372	-0.803	-0.204	0.047	-1.864	0.978	-1.588	-0.078	dLLC_Wt	2.841	8.133	4.9e-08	7.3e-05	ENSMUSG00000028859	12986	Csf3r	colony stimulating factor 3 receptor (granulocyte)	protein_coding;	4	125918343	125938233	+
13.148	13.33	12.061	12.277	13.267	13.616	12.628	13.437	13.239	12.169	13.441	13.032	dLLC_Wt	-1.07	-8.105	5.1e-08	7.3e-05	ENSMUSG00000061816	17901	Myl1	myosin, light polypeptide 1	protein_coding;	1	66963454	66984563	-
6.49	6.596	5.481	5.737	6.287	6.497	5.772	6.292	6.543	5.609	6.392	6.032	dLLC_Wt	-0.934	-8.009	6.3e-08	8.1e-05	ENSMUSG00000058070	68519	Eml1	echinoderm microtubule associated protein like 1	protein_coding;	12	108337216	108505876	+
5.907	6.242	3.254	3.401	6.077	6.379	4.008	6.1	6.075	3.327	6.228	5.054	dLLC_Wt	-2.748	-7.995	6.5e-08	8.1e-05	ENSMUSG00000042834	27528	Nrep	neuronal regeneration related protein	protein_coding;	18	33570072	33597082	-
4.402	4.243	1.465	2.061	3.973	4.062	2.188	3.111	4.323	1.763	4.017	2.649	dLLC_Wt	-2.56	-7.983	6.6e-08	8.1e-05	ENSMUSG00000028197	71355	Col24a1	collagen, type XXIV, alpha 1	protein_coding;	3	144998233	145257766	+
6.736	6.208	7.439	7.216	7.016	6.5	7.711	6.608	6.472	7.327	6.758	7.16	dLLC_Wt	0.855	7.933	7.3e-08	8.6e-05	ENSMUSG00000031382	68854	Asb11	ankyrin repeat and SOCS box-containing 11	protein_coding;	X	163219990	163242166	+
3.777	3.551	2.315	2.329	3.559	3.797	2.939	3.648	3.664	2.322	3.678	3.293	dLLC_Wt	-1.342	-7.844	8.8e-08	9.8e-05	ENSMUSG00000002274	70083	Metrn	meteorin, glial cell differentiation regulator	protein_coding;	17	26012195	26016110	-
4.633	4.313	3.659	3.096	4.403	4.065	3.699	4.159	4.473	3.377	4.234	3.929	dLLC_Wt	-1.096	-7.832	9e-08	9.8e-05	ENSMUSG00000031147	54634	Magix	MAGI family member, X-linked	protein_coding;	X	7539403	7547490	-
3.57	3.554	5.234	4.913	3.98	4.316	4.556	4.181	3.562	5.073	4.148	4.369	dLLC_Wt	1.511	7.711	1.2e-07	0.00012	ENSMUSG00000058624	14544	Gda	guanine deaminase	protein_coding;	19	21368671	21450809	-
6.897	5.981	4.202	3.367	8.03	5.85	5.615	6.165	6.439	3.785	6.94	5.89	dLLC_Wt	-2.654	-7.638	1.4e-07	0.00014	ENSMUSG00000068614	11464	Actc1	actin, alpha, cardiac muscle 1	protein_coding;	2	113877763	113884029	-
2.889	2.728	3.432	4.497	3.239	2.993	4.03	2.98	2.809	3.965	3.116	3.505	dLLC_Wt	1.156	7.625	1.4e-07	0.00014	ENSMUSG00000042851	78751	Zc3h6	zinc finger CCCH type containing 6	protein_coding;	2	128809322	128860483	+
-2.125	-2.264	0.568	0.168	-1.018	-2.181	-0.218	-0.495	-2.194	0.368	-1.599	-0.356	dLLC_Wt	2.562	7.587	1.5e-07	0.00014	ENSMUSG00000025491	68713	Ifitm1	interferon induced transmembrane protein 1	protein_coding;	7	140547134	140549738	+
-4.263	-4.942	-0.289	0.458	-3.975	-2.817	1.326	-2.001	-4.603	0.084	-3.396	-0.337	dLLC_Wt	4.687	7.564	1.6e-07	0.00014	ENSMUSG00000051839	14934	Gypa	glycophorin A	protein_coding;	8	81220410	81237171	+
-0.539	-0.683	1.125	1.136	0.033	-0.452	0.733	-0.495	-0.611	1.13	-0.21	0.119	dLLC_Wt	1.742	7.556	1.6e-07	0.00014	ENSMUSG00000032372	18828	Plscr2	phospholipid scramblase 2	protein_coding;	9	92157655	92179805	+
-1.521	-2.411	2.227	2.205	-1.502	1.045	1.559	0.749	-1.966	2.216	-0.229	1.154	dLLC_Wt	4.182	7.511	1.8e-07	0.00015	ENSMUSG00000026580	20344	Selp	selectin, platelet	protein_coding;	1	163942833	163977595	+
2.893	2.769	4.549	4.237	3.026	3.3	3.889	3.106	2.831	4.393	3.163	3.498	dLLC_Wt	1.562	7.429	2.1e-07	0.00017	ENSMUSG00000022146	18414	Osmr	oncostatin M receptor	protein_coding;	15	6843058	6904450	-
6.139	6.057	6.686	6.951	6.398	6.348	6.862	6.334	6.098	6.819	6.373	6.598	dLLC_Wt	0.721	7.389	2.3e-07	0.00018	ENSMUSG00000039756	99480	Dnttip2	deoxynucleotidyltransferase, terminal, interacting protein 2	protein_coding;	3	122068037	122078920	+
-4.942	-4.171	-1.417	-0.927	-4.476	-1.876	-1.301	-1.588	-4.557	-1.172	-3.176	-1.444	dLLC_Wt	3.385	7.349	2.5e-07	0.00019	ENSMUSG00000005800	17394	Mmp8	matrix metallopeptidase 8	protein_coding;	9	7558457	7568486	+
5.271	5.586	4.465	4.198	4.979	5.264	4.285	5.475	5.429	4.332	5.122	4.88	dLLC_Wt	-1.097	-7.338	2.6e-07	0.00019	ENSMUSG00000032177	18577	Pde4a	phosphodiesterase 4A, cAMP specific	protein_coding;	9	21077010	21124544	+
1.424	1.752	-0.165	-0.316	0.492	1.004	0.086	1.656	1.588	-0.241	0.748	0.871	dLLC_Wt	-1.828	-7.333	2.6e-07	0.00019	ENSMUSG00000027004	20378	Frzb	frizzled-related protein	protein_coding;	2	80242314	80277969	-
5.239	5.401	4.429	4.308	5.077	5.181	4.578	5.31	5.32	4.368	5.129	4.944	dLLC_Wt	-0.952	-7.313	2.7e-07	0.00019	ENSMUSG00000061758	67861	Akr1b10	aldo-keto reductase family 1, member B10 (aldose reductase)	protein_coding;	6	34361153	34373885	+
-1.53	-1.043	0.979	1.102	-0.75	-1.882	0.442	0.035	-1.287	1.041	-1.316	0.239	dLLC_Wt	2.327	7.288	2.9e-07	0.00019	ENSMUSG00000053626	21892	Tll1	tolloid-like	protein_coding;	8	64467965	64659305	-
2.682	1.683	1.145	0.55	2.13	1.659	1.166	1.04	2.182	0.847	1.894	1.103	dLLC_Wt	-1.335	-7.263	3e-07	0.00019	ENSMUSG00000091996	408059	BC049352	cDNA sequence BC049352	protein_coding;	9	45093305	45161318	+
-1.658	-2.966	1.119	0.831	-2.56	-2.494	0.959	-0.86	-2.312	0.975	-2.527	0.05	dLLC_Wt	3.287	7.26	3e-07	0.00019	ENSMUSG00000056025	12722	Clca3a1	chloride channel accessory 3A1	protein_coding;	3	144435438	144466738	-
9.531	9.749	9.119	8.794	9.516	9.531	9.018	9.651	9.64	8.956	9.523	9.335	dLLC_Wt	-0.684	-7.255	3.1e-07	0.00019	ENSMUSG00000032279	67834	Idh3a	isocitrate dehydrogenase 3 (NAD+) alpha	protein_coding;	9	54493618	54511945	+
5.258	5.419	6.052	6.251	5.205	5.38	5.655	5.551	5.339	6.151	5.292	5.603	dLLC_Wt	0.812	7.179	3.6e-07	0.00022	ENSMUSG00000022895	23872	Ets2	E26 avian leukemia oncogene 2, 3' domain	protein_coding;	16	95502942	95522095	+
8.185	8.112	6.937	7.149	7.824	8.163	6.851	7.916	8.148	7.043	7.994	7.383	dLLC_Wt	-1.105	-7.136	4e-07	0.00024	ENSMUSG00000049173	170947	Myoz3	myozenin 3	protein_coding;	18	60706822	60724860	-
5.4	5.662	4.702	4.99	5.338	5.582	5.047	5.447	5.531	4.846	5.46	5.247	dLLC_Wt	-0.685	-7.129	4e-07	0.00024	ENSMUSG00000084883	668158	Ccdc85c	coiled-coil domain containing 85C	protein_coding;	12	108169861	108241684	-
5.882	6.183	7.031	6.745	6.081	6.442	6.454	6.399	6.033	6.888	6.261	6.426	dLLC_Wt	0.856	7.097	4.3e-07	0.00025	ENSMUSG00000037820	21817	Tgm2	transglutaminase 2, C polypeptide	protein_coding;	2	157958322	157988356	-
6.241	6.843	5.675	5.989	6.139	6.603	5.919	6.56	6.542	5.832	6.371	6.24	dLLC_Wt	-0.71	-7.059	4.7e-07	0.00026	ENSMUSG00000036825	99167	Ssx2ip	synovial sarcoma, X 2 interacting protein	protein_coding;	3	146110397	146145899	+
-4.399	-4.942	-1.687	-1.548	-4.942	-3.011	-2.169	-3.959	-4.671	-1.618	-3.977	-3.064	dLLC_Wt	3.053	7.056	4.7e-07	0.00026	ENSMUSG00000030142	56619	Clec4e	C-type lectin domain family 4, member e	protein_coding;	6	123258748	123266829	-
8.243	8.14	7.602	7.714	8.11	8.036	7.926	8.141	8.191	7.658	8.073	8.034	dLLC_Wt	-0.533	-6.999	5.4e-07	0.00029	ENSMUSG00000027010	78830	Slc25a12	solute carrier family 25 (mitochondrial carrier, Aralar), member 12	protein_coding;	2	71101407	71198093	-
6.687	7.398	6.137	5.542	6.386	6.977	6.018	7.183	7.042	5.839	6.682	6.6	dLLC_Wt	-1.203	-6.974	5.7e-07	0.0003	ENSMUSG00000022594	23936	Lynx1	Ly6/neurotoxin 1	protein_coding;	15	74619701	74624895	-
7.849	7.332	8.783	8.853	8.088	7.728	8.925	7.293	7.591	8.818	7.908	8.109	dLLC_Wt	1.228	6.965	5.8e-07	0.0003	ENSMUSG00000018339	14778	Gpx3	glutathione peroxidase 3	protein_coding;	11	54793279	54801203	+
4.047	4.69	2.106	2.661	3.906	4.772	2.813	4.947	4.368	2.384	4.339	3.88	dLLC_Wt	-1.985	-6.928	6.3e-07	0.00031	ENSMUSG00000045246	66733	Kcng4	potassium voltage-gated channel, subfamily G, member 4	protein_coding;	8	120350593	120362419	-
11.08	10.946	10.169	10.121	11.059	11.075	10.371	10.94	11.013	10.145	11.067	10.655	dLLC_Wt	-0.868	-6.904	6.6e-07	0.00032	ENSMUSG00000060600	13808	Eno3	enolase 3, beta muscle	protein_coding;	11	70548028	70553339	+
2.282	2.84	1.186	2.012	1.664	2.439	1.248	2.03	2.561	1.599	2.052	1.639	dLLC_Wt	-0.962	-6.865	7.2e-07	0.00035	ENSMUSG00000020627	208439	Klhl29	kelch-like 29	protein_coding;	12	5127472	5425682	-
1.427	1.851	2.824	2.689	1.236	1.215	1.986	2.175	1.639	2.756	1.226	2.081	dLLC_Wt	1.117	6.833	7.7e-07	0.00036	ENSMUSG00000031805	16453	Jak3	Janus kinase 3	protein_coding;	8	72128940	72143219	+
2.467	2.114	3.419	3.427	3.089	2.208	3.822	2.705	2.291	3.423	2.648	3.264	dLLC_Wt	1.133	6.786	8.6e-07	0.00039	ENSMUSG00000040265	103967	Dnm3	dynamin 3	protein_coding;	1	161810022	162305603	-
4.37	3.958	4.677	4.841	4.429	4.115	4.638	4.219	4.164	4.759	4.272	4.428	dLLC_Wt	0.595	6.76	9.1e-07	0.00039	ENSMUSG00000021271	72805	Zfp839	zinc finger protein 839	protein_coding;	12	110816687	110836430	+
5.43	5.424	5.971	6.048	5.612	5.734	5.913	5.659	5.427	6.009	5.673	5.786	dLLC_Wt	0.583	6.756	9.2e-07	0.00039	ENSMUSG00000042354	30877	Gnl3	guanine nucleotide binding protein-like 3 (nucleolar)	protein_coding;	14	30734390	30741109	-
5.526	5.409	3.901	4.151	5.308	5.612	4.123	5.483	5.467	4.026	5.46	4.803	dLLC_Wt	-1.441	-6.756	9.2e-07	0.00039	ENSMUSG00000020623	26399	Map2k6	mitogen-activated protein kinase kinase 6	protein_coding;	11	110289948	110416348	+
6.776	6.277	5.671	5.416	6.32	6.037	5.828	5.999	6.527	5.544	6.179	5.913	dLLC_Wt	-0.983	-6.755	9.2e-07	0.00039	ENSMUSG00000058975	16502	Kcnc1	potassium voltage gated channel, Shaw-related subfamily, member 1	protein_coding;	7	46045921	46088128	+
5.117	5.201	4.284	4.498	4.842	5.125	4.601	4.904	5.159	4.391	4.984	4.753	dLLC_Wt	-0.768	-6.755	9.2e-07	0.00039	ENSMUSG00000037887	18218	Dusp8	dual specificity phosphatase 8	protein_coding;	7	141633227	141649580	-
8.803	8.996	8.574	8.375	8.667	8.69	8.39	8.852	8.9	8.474	8.678	8.621	dLLC_Wt	-0.426	-6.721	9.9e-07	0.00041	ENSMUSG00000005683	12974	Cs	citrate synthase	protein_coding;	10	128173603	128198348	+
-0.457	-0.533	1.302	1.225	-0.278	0.639	0.678	0.047	-0.495	1.263	0.18	0.362	dLLC_Wt	1.758	6.717	1e-06	0.00041	ENSMUSG00000033538	12363	Casp4	caspase 4, apoptosis-related cysteine peptidase	protein_coding;	9	5308828	5336783	+
8.132	8.387	7.724	7.553	7.816	8.055	7.329	8.106	8.26	7.638	7.936	7.718	dLLC_Wt	-0.621	-6.697	1e-06	0.00042	ENSMUSG00000032536	67095	Trak1	trafficking protein, kinesin binding 1	protein_coding;	9	121126568	121303984	+
4.026	4.511	3.044	3.246	3.723	4.174	2.894	4.153	4.269	3.145	3.948	3.523	dLLC_Wt	-1.124	-6.668	1.1e-06	0.00044	ENSMUSG00000042155	277396	Klhl23	kelch-like 23	protein_coding;	2	69652288	69666995	+
5.709	5.555	4.523	4.343	5.509	5.285	4.205	4.494	5.632	4.433	5.397	4.349	dLLC_Wt	-1.199	-6.652	1.2e-06	0.00045	ENSMUSG00000004098	53867	Col5a3	collagen, type V, alpha 3	protein_coding;	9	20681346	20726363	-
4.066	4.833	2.102	2.741	3.766	4.984	2.236	4.549	4.45	2.421	4.375	3.393	dLLC_Wt	-2.028	-6.635	1.2e-06	0.00046	ENSMUSG00000063821	435391	Dupd1	dual specificity phosphatase and pro isomerase domain containing 1	protein_coding;	14	21726605	21764644	-
7.883	7.486	8.163	8.236	7.966	7.143	7.892	7.422	7.684	8.199	7.555	7.657	dLLC_Wt	0.515	6.619	1.2e-06	0.00047	ENSMUSG00000021134	20384	Srsf5	serine/arginine-rich splicing factor 5	protein_coding;	12	80992278	80997281	+
5.818	6.56	4.607	5.334	5.931	6.675	5.066	6.384	6.189	4.97	6.303	5.725	dLLC_Wt	-1.219	-6.578	1.4e-06	0.0005	ENSMUSG00000050821	78408	Fam131a	family with sequence similarity 131, member A	protein_coding;	16	20511991	20521798	+
3.333	3.628	4.994	4.663	3.397	2.899	4.295	4.267	3.48	4.829	3.148	4.281	dLLC_Wt	1.348	6.567	1.4e-06	0.0005	ENSMUSG00000034845	84094	Plvap	plasmalemma vesicle associated protein	protein_coding;	8	71950409	71964396	-
-1.453	-1.125	-4.665	-3.886	-0.466	-1.218	-3.466	-1.55	-1.289	-4.275	-0.842	-2.508	dLLC_Wt	-2.987	-6.564	1.4e-06	0.0005	ENSMUSG00000022085	73523	Pebp4	phosphatidylethanolamine binding protein 4	protein_coding;	14	70077869	70297367	+
10.513	10.225	9.869	9.458	10.442	10.312	9.837	10.172	10.369	9.664	10.377	10.004	dLLC_Wt	-0.705	-6.561	1.4e-06	0.0005	ENSMUSG00000005583	17260	Mef2c	myocyte enhancer factor 2C	protein_coding;	13	83652153	83815199	+
1.208	0.709	2.672	2.527	1.792	1.184	1.962	1.514	0.959	2.599	1.488	1.738	dLLC_Wt	1.641	6.537	1.5e-06	0.00052	ENSMUSG00000009585	80287	Apobec3	apolipoprotein B mRNA editing enzyme, catalytic polypeptide 3	protein_coding;	15	79775860	79800107	+
4.407	4.4	3.626	3.459	4.063	4.266	3.785	4.435	4.404	3.543	4.165	4.11	dLLC_Wt	-0.861	-6.529	1.5e-06	0.00052	ENSMUSG00000027394	69737	Ttl	tubulin tyrosine ligase	protein_coding;	2	128907862	128938203	+
-1.998	-4.049	-0.085	-0.422	-1.944	-2.002	-0.937	-1.348	-3.024	-0.253	-1.973	-1.143	dLLC_Wt	2.77	6.516	1.6e-06	0.00052	ENSMUSG00000047798	246746	Cd300lf	CD300 molecule like family member F	protein_coding;	11	115007040	115024818	-
3.577	3.302	2.177	2.069	2.868	3.073	2.388	2.85	3.44	2.123	2.971	2.619	dLLC_Wt	-1.317	-6.508	1.6e-06	0.00052	ENSMUSG00000028194	69219	Ddah1	dimethylarginine dimethylaminohydrolase 1	protein_coding;	3	145464430	145600032	+
6.427	4.395	3.573	2.02	5.286	4.008	3.63	3.654	5.411	2.797	4.647	3.642	dLLC_Wt	-2.614	-6.507	1.6e-06	0.00052	ENSMUSG00000052276	239790	Ostn	osteocrin	protein_coding;	16	27126239	27169962	+
6.958	6.911	6.536	6.171	6.871	6.62	6.286	6.641	6.934	6.353	6.746	6.463	dLLC_Wt	-0.581	-6.5	1.6e-06	0.00052	ENSMUSG00000027332	56357	Ivd	isovaleryl coenzyme A dehydrogenase	protein_coding;	2	118692435	118713390	+
3.494	3.716	4.187	4.363	3.621	3.705	4.395	4.004	3.605	4.275	3.663	4.2	dLLC_Wt	0.671	6.5	1.6e-06	0.00052	ENSMUSG00000029922	54484	Mkrn1	makorin, ring finger protein, 1	protein_coding;	6	39374738	39397396	-
-3.837	-4.942	-1.469	-2.107	-3.314	-3.769	-2.765	-2.192	-4.39	-1.788	-3.542	-2.479	dLLC_Wt	2.602	6.482	1.7e-06	0.00053	ENSMUSG00000059108	213002	Ifitm6	interferon induced transmembrane protein 6	protein_coding;	7	140595612	140597837	-
5.11	5.243	4.035	3.722	5.082	4.914	3.992	5.226	5.176	3.878	4.998	4.609	dLLC_Wt	-1.298	-6.473	1.7e-06	0.00053	ENSMUSG00000040990	58194	Sh3kbp1	SH3-domain kinase binding protein 1	protein_coding;	X	158410268	158761065	+
8.789	9.203	8.56	8.238	8.673	8.869	8.301	9.077	8.996	8.399	8.771	8.689	dLLC_Wt	-0.597	-6.47	1.7e-06	0.00053	ENSMUSG00000025651	22273	Uqcrc1	ubiquinol-cytochrome c reductase core protein 1	protein_coding;	9	108765701	108778691	+
6.209	6.226	5.601	5.565	6.113	6.261	5.723	6.283	6.218	5.583	6.187	6.003	dLLC_Wt	-0.635	-6.464	1.8e-06	0.00053	ENSMUSG00000027108	67059	Ola1	Obg-like ATPase 1	protein_coding;	2	72923145	73049268	-
-3.837	-4.942	-1.101	-1.159	-2.846	-4.716	-3.46	-4.56	-4.39	-1.13	-3.781	-4.01	dLLC_Wt	3.26	6.461	1.8e-06	0.00053	ENSMUSG00000028965	21942	Tnfrsf9	tumor necrosis factor receptor superfamily, member 9	protein_coding;	4	150999019	151030559	+
-2.131	-2.866	-0.304	0.6	-2.638	-4.364	0.238	-3.497	-2.499	0.148	-3.501	-1.63	dLLC_Wt	2.647	6.451	1.8e-06	0.00054	ENSMUSG00000028003	79235	Lrat	lecithin-retinol acyltransferase (phosphatidylcholine-retinol-O-acyltransferase)	protein_coding;	3	82799886	82811280	-
6.926	6.877	7.653	7.575	6.917	6.965	7.506	6.85	6.901	7.614	6.941	7.178	dLLC_Wt	0.713	6.444	1.8e-06	0.00054	ENSMUSG00000031812	67443	Map1lc3b	microtubule-associated protein 1 light chain 3 beta	protein_coding;	8	122317100	122325499	+
4.611	4.511	5.962	6.302	4.389	4.949	5.884	4.984	4.561	6.132	4.669	5.434	dLLC_Wt	1.571	6.423	1.9e-06	0.00056	ENSMUSG00000034457	245527	Eda2r	ectodysplasin A2 receptor	protein_coding;	X	96377446	96420822	-
2.437	2.099	0.015	0.199	1.764	1.542	-0.39	1.022	2.268	0.107	1.653	0.316	dLLC_Wt	-2.161	-6.421	1.9e-06	0.00056	ENSMUSG00000052135	329934	Foxo6	forkhead box O6	protein_coding;	4	120124276	120144546	-
8.692	8.759	8.178	7.988	8.283	8.349	7.889	8.571	8.725	8.083	8.316	8.23	dLLC_Wt	-0.642	-6.412	2e-06	0.00056	ENSMUSG00000030409	13400	Dmpk	dystrophia myotonica-protein kinase	protein_coding;	7	18817774	18827746	+
-3.837	-3.809	-0.504	-0.988	-2.267	-1.047	-0.477	-1.775	-3.823	-0.746	-1.657	-1.126	dLLC_Wt	3.077	6.406	2e-06	0.00057	ENSMUSG00000026581	20343	Sell	selectin, lymphocyte	protein_coding;	1	163889551	163911750	+
1.628	1.609	3.332	2.516	1.941	1.713	2.947	2.68	1.619	2.924	1.827	2.814	dLLC_Wt	1.305	6.371	2.2e-06	0.00061	ENSMUSG00000037095	76905	Lrg1	leucine-rich alpha-2-glycoprotein 1	protein_coding;	17	56426678	56429001	-
7.116	6.784	6.299	5.821	7.01	6.607	6.66	6.422	6.95	6.06	6.808	6.541	dLLC_Wt	-0.89	-6.35	2.3e-06	0.00063	ENSMUSG00000040430	71795	Pitpnc1	phosphatidylinositol transfer protein, cytoplasmic 1	protein_coding;	11	107098718	107361525	-
5.465	5.486	5.865	6.004	5.532	5.579	5.935	5.693	5.476	5.934	5.555	5.814	dLLC_Wt	0.458	6.349	2.3e-06	0.00063	ENSMUSG00000029028	72946	Lrrc47	leucine rich repeat containing 47	protein_coding;	4	154096188	154105970	+
7.451	7.8	7.13	6.66	7.305	7.414	6.889	7.725	7.626	6.895	7.359	7.307	dLLC_Wt	-0.731	-6.344	2.3e-06	0.00063	ENSMUSG00000000168	235339	Dlat	dihydrolipoamide S-acetyltransferase (E2 component of pyruvate dehydrogenase complex)	protein_coding;	9	50545933	50571080	-
5.917	6.174	5.174	5.614	5.881	6.291	5.714	5.969	6.045	5.394	6.086	5.841	dLLC_Wt	-0.651	-6.334	2.4e-06	0.00064	ENSMUSG00000038204	117590	Asb10	ankyrin repeat and SOCS box-containing 10	protein_coding;	5	24737695	24745976	-
-3.371	-4.942	-0.596	-2.497	-3.164	-2.494	-3.965	-3.006	-4.157	-1.547	-2.829	-3.486	dLLC_Wt	2.61	6.322	2.4e-06	0.00065	ENSMUSG00000025330	18602	Padi4	peptidyl arginine deiminase, type IV	protein_coding;	4	140473176	140501547	-
4.145	3.991	3.375	3.149	3.665	3.903	3.077	3.891	4.068	3.262	3.784	3.484	dLLC_Wt	-0.805	-6.308	2.5e-06	0.00066	ENSMUSG00000030352	109246	Tspan9	tetraspanin 9	protein_coding;	6	127938359	128120557	-
2.93	4.397	5.298	5.509	3.518	4.56	5.202	3.535	3.664	5.404	4.039	4.369	dLLC_Wt	1.74	6.3	2.6e-06	0.00067	ENSMUSG00000027313	69065	Chac1	ChaC, cation transport regulator 1	protein_coding;	2	119181710	119184862	+
1.046	1.551	0.015	0.185	0.823	0.932	0.748	0.956	1.299	0.1	0.877	0.852	dLLC_Wt	-1.198	-6.266	2.8e-06	0.00071	ENSMUSG00000035578	69707	Iqcg	IQ motif containing G	protein_coding;	16	32833053	32876588	-
9.198	9.425	8.727	7.893	9.168	9.108	8.488	9.465	9.312	8.31	9.138	8.976	dLLC_Wt	-1.002	-6.265	2.8e-06	0.00071	ENSMUSG00000022186	67041	Oxct1	3-oxoacid CoA transferase 1	protein_coding;	15	4055865	4184826	+
5.191	4.992	4.63	4.505	5.019	4.828	4.712	4.893	5.091	4.568	4.923	4.802	dLLC_Wt	-0.524	-6.253	2.9e-06	0.00072	ENSMUSG00000038280	14628	Ostm1	osteopetrosis associated transmembrane protein 1	protein_coding;	10	42459818	42578455	+
11.153	11.189	10.467	10.745	11.142	11.375	11.006	11.209	11.171	10.606	11.258	11.107	dLLC_Wt	-0.565	-6.231	3e-06	0.00075	ENSMUSG00000032294	18746	Pkm	pyruvate kinase, muscle	protein_coding;	9	59563651	59586658	+
6.468	6.731	6.094	5.969	6.458	6.505	6.122	6.675	6.599	6.032	6.482	6.398	dLLC_Wt	-0.568	-6.23	3e-06	0.00075	ENSMUSG00000010914	27402	Pdhx	pyruvate dehydrogenase complex, component X	protein_coding;	2	102851420	102903858	-
7.186	7.293	6.79	6.592	6.825	6.87	6.507	7.118	7.239	6.691	6.847	6.813	dLLC_Wt	-0.548	-6.209	3.2e-06	0.00078	ENSMUSG00000032737	16332	Inppl1	inositol polyphosphate phosphatase-like 1	protein_coding;	7	101471839	101487436	-
5.792	5.649	6.222	6.481	5.867	5.914	6.368	5.875	5.72	6.351	5.891	6.122	dLLC_Wt	0.631	6.195	3.3e-06	0.00079	ENSMUSG00000041057	72515	Wdr43	WD repeat domain 43	protein_coding;	17	71922890	71966026	+
5.735	6.139	6.459	7.059	5.907	5.828	6.869	5.967	5.937	6.759	5.867	6.418	dLLC_Wt	0.822	6.183	3.3e-06	0.00081	ENSMUSG00000028150	19885	Rorc	RAR-related orphan receptor gamma	protein_coding;	3	94280101	94305583	+
4.16	4.145	4.518	4.815	4.201	4.222	4.653	4.217	4.153	4.667	4.212	4.435	dLLC_Wt	0.514	6.174	3.4e-06	0.00082	ENSMUSG00000028187	70285	Rpf1	ribosome production factor 1 homolog	protein_coding;	3	146211711	146227184	-
5.72	5.522	4.728	4.665	5.251	5.348	5.08	5.026	5.621	4.696	5.299	5.053	dLLC_Wt	-0.925	-6.161	3.5e-06	0.00084	ENSMUSG00000038777	20360	Sema6c	sema domain, transmembrane domain (TM), and cytoplasmic domain, (semaphorin) 6C	protein_coding;	3	95067768	95081335	+
-4.399	-4.942	-2.005	-1.687	-4.942	-3.888	-3.173	-2.318	-4.671	-1.846	-4.415	-2.746	dLLC_Wt	2.825	6.141	3.7e-06	0.00086	ENSMUSG00000022651	245195	Retnlg	resistin like gamma	protein_coding;	16	48692984	48694859	+
-4.399	-3.016	-0.717	-1.336	-2.668	-1.267	-2.748	-1.492	-3.708	-1.026	-1.968	-2.12	dLLC_Wt	2.681	6.14	3.7e-06	0.00086	ENSMUSG00000026546	71870	Cfap45	cilia and flagella associated protein 45	protein_coding;	1	172348368	172373437	+
11.293	11.264	10.609	11.068	11.157	11.248	10.875	11.144	11.279	10.838	11.203	11.009	dLLC_Wt	-0.44	-6.135	3.7e-06	0.00086	ENSMUSG00000033065	18642	Pfkm	phosphofructokinase, muscle	protein_coding;	15	97990470	98030332	+
0.341	0.415	-2.876	-2.879	0.391	0.771	-1.05	0.467	0.378	-2.877	0.581	-0.292	dLLC_Wt	-3.255	-6.128	3.8e-06	0.00086	ENSMUSG00000118292	433171	Gm10549	predicted gene 10549	lncRNA;	18	33597216	33607763	+
4.387	4.309	5.348	5.373	4.373	3.532	4.764	4.307	4.348	5.361	3.952	4.535	dLLC_Wt	1.013	6.091	4.1e-06	0.00092	ENSMUSG00000001930	22371	Vwf	Von Willebrand factor	protein_coding;	6	125523737	125663642	+
7.669	7.894	7.379	7.168	7.61	7.663	7.287	7.832	7.781	7.274	7.636	7.56	dLLC_Wt	-0.508	-6.072	4.3e-06	0.00096	ENSMUSG00000021748	68263	Pdhb	pyruvate dehydrogenase (lipoamide) beta	protein_coding;	14	14296748	14303777	+
-4.133	-4.283	-0.965	-1.268	-3.075	-1.849	-1.758	-1.448	-4.208	-1.116	-2.462	-1.603	dLLC_Wt	3.092	6.066	4.4e-06	0.00096	ENSMUSG00000030144	17474	Clec4d	C-type lectin domain family 4, member d	protein_coding;	6	123239070	123252224	+
2.442	2.671	3.701	3.403	2.539	2.275	3.112	2.962	2.557	3.552	2.407	3.037	dLLC_Wt	0.995	6.059	4.4e-06	0.00097	ENSMUSG00000035778	14594	Ggta1	glycoprotein galactosyltransferase alpha 1, 3	protein_coding;	2	35290191	35353243	-
6.928	7.249	6.701	6.573	6.964	7.03	6.721	7.139	7.089	6.637	6.997	6.93	dLLC_Wt	-0.452	-6.039	4.7e-06	0.001	ENSMUSG00000026526	14194	Fh1	fumarate hydratase 1	protein_coding;	1	175427940	175453201	-
4.904	4.855	4.176	4.138	5.041	4.995	4.497	4.856	4.879	4.157	5.018	4.676	dLLC_Wt	-0.722	-6.037	4.7e-06	0.001	ENSMUSG00000028737	212647	Aldh4a1	aldehyde dehydrogenase 4 family, member A1	protein_coding;	4	139350177	139377001	+
1.145	0.809	2.351	2.261	1.048	1.493	1.885	1.246	0.977	2.306	1.27	1.566	dLLC_Wt	1.33	6.015	4.9e-06	0.0011	ENSMUSG00000001227	20359	Sema6b	sema domain, transmembrane domain (TM), and cytoplasmic domain, (semaphorin) 6B	protein_coding;	17	56430085	56447343	-
2.242	4.204	0.806	3.823	0.651	4.438	0.975	4.271	3.223	2.315	2.544	2.623	dLLC_Wt	-0.909	-6.01	5e-06	0.0011	ENSMUSG00000056367	242894	Actr3b	ARP3 actin-related protein 3B	protein_coding;	5	25964995	26055686	+
-4.263	-3.642	-0.202	-0.436	-4.476	-1.202	-0.259	-1.991	-3.952	-0.319	-2.839	-1.125	dLLC_Wt	3.633	6.003	5.1e-06	0.0011	ENSMUSG00000026582	20339	Sele	selectin, endothelial cell	protein_coding;	1	163875803	163885246	+
5.398	5.525	5.041	4.202	5.435	4.921	4.498	5.227	5.462	4.622	5.178	4.863	dLLC_Wt	-0.84	-5.989	5.2e-06	0.0011	ENSMUSG00000010064	76257	Slc38a3	solute carrier family 38, member 3	protein_coding;	9	107527833	107546729	-
13.089	12.812	13.378	13.604	13.15	13.019	13.614	12.798	12.95	13.491	13.085	13.206	dLLC_Wt	0.541	5.982	5.3e-06	0.0011	ENSMUSG00000006457	11474	Actn3	actinin alpha 3	protein_coding;	19	4911244	4927937	-
5.764	4.881	4.57	4.144	5.387	4.822	4.649	4.51	5.322	4.357	5.105	4.579	dLLC_Wt	-0.965	-5.98	5.3e-06	0.0011	ENSMUSG00000004105	26360	Angptl2	angiopoietin-like 2	protein_coding;	2	33106081	33137729	+
1.462	4.083	-0.302	2.498	1.578	4.083	1.192	3.707	2.773	1.098	2.83	2.449	dLLC_Wt	-1.674	-5.954	5.7e-06	0.0012	ENSMUSG00000041460	319734	Cacna2d4	calcium channel, voltage-dependent, alpha 2/delta subunit 4	protein_coding;	6	119213487	119329368	+
4.244	4.415	5.174	5.551	4.282	3.739	5.085	4.357	4.329	5.363	4.01	4.721	dLLC_Wt	1.033	5.945	5.8e-06	0.0012	ENSMUSG00000038175	218203	Mylip	myosin regulatory light chain interacting protein	protein_coding;	13	45543218	45565498	+
5.018	5.655	3.88	4.362	4.798	5.452	4.208	5.317	5.337	4.121	5.125	4.762	dLLC_Wt	-1.215	-5.939	5.9e-06	0.0012	ENSMUSG00000034353	51801	Ramp1	receptor (calcitonin) activity modifying protein 1	protein_coding;	1	91107544	91152918	+
4.278	4.105	3.587	3.31	4.012	3.922	3.54	3.874	4.191	3.448	3.967	3.707	dLLC_Wt	-0.743	-5.922	6.1e-06	0.0012	ENSMUSG00000028251	77032	Tstd3	thiosulfate sulfurtransferase (rhodanese)-like domain containing 3	protein_coding;	4	21757382	21767212	-
0.719	0.869	1.376	2.046	1.323	0.482	1.86	0.475	0.794	1.711	0.902	1.167	dLLC_Wt	0.917	5.917	6.2e-06	0.0012	ENSMUSG00000029086	19126	Prom1	prominin 1	protein_coding;	5	44150962	44259374	-
5.714	7.377	7.25	8.17	5.822	8.239	6.239	8.223	6.545	7.71	7.03	7.231	dLLC_Wt	1.165	5.907	6.3e-06	0.0012	ENSMUSG00000011179	18263	Odc1	ornithine decarboxylase, structural 1	protein_coding;	12	17594795	17601506	+
6.155	6.156	5.621	5.563	6.096	6.142	5.809	6.081	6.155	5.592	6.119	5.945	dLLC_Wt	-0.563	-5.899	6.4e-06	0.0013	ENSMUSG00000074093	75744	Svip	small VCP/p97-interacting protein	protein_coding;	7	51646919	51655766	-
8.756	8.454	8.247	7.615	8.773	8.577	8.295	8.219	8.605	7.931	8.675	8.257	dLLC_Wt	-0.673	-5.897	6.5e-06	0.0013	ENSMUSG00000019194	20266	Scn1b	sodium channel, voltage-gated, type I, beta	protein_coding;	7	30815949	30826428	-
-2.373	-1.551	-4.357	-4.4	-4.942	-4.135	-4.385	-3.26	-1.962	-4.379	-4.538	-3.822	dLLC_Wt	-2.416	-5.861	7e-06	0.0014	ENSMUSG00000026443	16980	Lrrn2	leucine rich repeat protein 2, neuronal	protein_coding;	1	132808011	132867743	+
8.763	8.708	8.118	8.198	8.437	8.815	8.133	8.47	8.735	8.158	8.626	8.301	dLLC_Wt	-0.577	-5.842	7.4e-06	0.0014	ENSMUSG00000028849	245877	Map7d1	MAP7 domain containing 1	protein_coding;	4	126125960	126150136	-
7.43	7.351	7.092	6.977	7.431	7.222	7.236	7.188	7.39	7.035	7.327	7.212	dLLC_Wt	-0.356	-5.837	7.5e-06	0.0014	ENSMUSG00000029221	109108	Slc30a9	solute carrier family 30 (zinc transporter), member 9	protein_coding;	5	67464298	67515786	+
3.629	3.631	3.12	2.704	3.76	3.775	3.186	3.413	3.63	2.912	3.768	3.299	dLLC_Wt	-0.718	-5.834	7.5e-06	0.0014	ENSMUSG00000039007	54381	Cpq	carboxypeptidase Q	protein_coding;	15	33083275	33594698	+
7.731	7.951	7.495	7.096	7.641	7.613	7.307	7.887	7.841	7.296	7.627	7.597	dLLC_Wt	-0.545	-5.83	7.6e-06	0.0014	ENSMUSG00000030884	67003	Uqcrc2	ubiquinol cytochrome c reductase core protein 2	protein_coding;	7	120234399	120258747	+
10.221	10.384	9.738	9.724	10.291	10.459	10.046	10.306	10.303	9.731	10.375	10.176	dLLC_Wt	-0.571	-5.816	7.8e-06	0.0015	ENSMUSG00000026817	11636	Ak1	adenylate kinase 1	protein_coding;	2	32511770	32525070	+
3.002	3.464	4.583	4.562	2.863	2.836	3.742	3.593	3.233	4.572	2.85	3.667	dLLC_Wt	1.34	5.771	8.7e-06	0.0016	ENSMUSG00000037936	20778	Scarb1	scavenger receptor class B, member 1	protein_coding;	5	125354151	125418158	-
6.408	6.591	5.988	5.76	6.66	6.33	6.051	6.408	6.5	5.874	6.495	6.23	dLLC_Wt	-0.626	-5.765	8.8e-06	0.0016	ENSMUSG00000043336	78749	Filip1l	filamin A interacting protein 1-like	protein_coding;	16	57173456	57393489	+
8.425	8.634	8.075	7.647	8.27	8.278	7.853	8.584	8.529	7.861	8.274	8.218	dLLC_Wt	-0.669	-5.763	8.8e-06	0.0016	ENSMUSG00000025968	227197	Ndufs1	NADH:ubiquinone oxidoreductase core subunit S1	protein_coding;	1	63182755	63215992	-
0.295	-0.502	1.313	1.482	-0.058	-0.992	1.105	0.834	-0.104	1.397	-0.525	0.97	dLLC_Wt	1.501	5.756	9e-06	0.0016	ENSMUSG00000052821	58861	Cysltr1	cysteinyl leukotriene receptor 1	protein_coding;	X	105617952	105647285	-
7.81	7.508	7.175	6.669	7.75	7.505	7.268	7.419	7.659	6.922	7.627	7.343	dLLC_Wt	-0.737	-5.752	9.1e-06	0.0016	ENSMUSG00000035941	108837	Ibtk	inhibitor of Bruton agammaglobulinemia tyrosine kinase	protein_coding;	9	85569413	85631387	-
7.557	7.332	8.028	8.039	7.505	7.314	7.863	7.386	7.445	8.034	7.41	7.624	dLLC_Wt	0.589	5.746	9.2e-06	0.0016	ENSMUSG00000021756	16195	Il6st	interleukin 6 signal transducer	protein_coding;	13	112600604	112646620	+
-3.159	-1.337	1.52	1.506	-1.635	0.023	1.299	-0.81	-2.248	1.513	-0.806	0.245	dLLC_Wt	3.761	5.746	9.2e-06	0.0016	ENSMUSG00000048572	226040	Tmem252	transmembrane protein 252	protein_coding;	19	24651372	24659597	+
0.469	0.846	-0.847	-1.861	0.234	-1.385	-0.477	-0.242	0.658	-1.354	-0.575	-0.359	dLLC_Wt	-2.012	-5.739	9.4e-06	0.0016	ENSMUSG00000035407	242553	Kank4	KN motif and ankyrin repeat domains 4	protein_coding;	4	98643135	98705774	-
6.19	6.25	6.563	7.108	6.137	6.225	6.735	6.156	6.22	6.836	6.181	6.445	dLLC_Wt	0.615	5.733	9.5e-06	0.0016	ENSMUSG00000035765	69190	Dym	dymeclin	protein_coding;	18	75151852	75420035	+
5.462	5.635	5.199	5.111	5.326	5.428	5.124	5.528	5.548	5.155	5.377	5.326	dLLC_Wt	-0.393	-5.726	9.7e-06	0.0016	ENSMUSG00000028149	229877	Rap1gds1	RAP1, GTP-GDP dissociation stimulator 1	protein_coding;	3	138631663	138780962	-
5.828	5.663	5.272	5.216	5.54	5.569	5.255	5.526	5.745	5.244	5.555	5.391	dLLC_Wt	-0.502	-5.725	9.7e-06	0.0016	ENSMUSG00000029575	77697	Mmab	methylmalonic aciduria (cobalamin deficiency) cblB type homolog (human)	protein_coding;	5	114569095	114582121	-
4.736	4.583	5.289	5.649	4.793	4.794	5.423	4.701	4.66	5.469	4.794	5.062	dLLC_Wt	0.81	5.723	9.7e-06	0.0016	ENSMUSG00000032078	22687	Zpr1	ZPR1 zinc finger	protein_coding;	9	46184362	46193941	+
6.496	6.586	5.839	5.88	6.511	6.531	6.171	6.522	6.541	5.86	6.521	6.347	dLLC_Wt	-0.682	-5.721	9.8e-06	0.0016	ENSMUSG00000055782	26874	Abcd2	ATP-binding cassette, sub-family D (ALD), member 2	protein_coding;	15	91030074	91076002	-
5.911	5.795	5.436	5.269	5.799	5.713	5.691	5.71	5.853	5.352	5.756	5.701	dLLC_Wt	-0.5	-5.717	9.9e-06	0.0016	ENSMUSG00000027404	20638	Snrpb	small nuclear ribonucleoprotein B	protein_coding;	2	130013555	130021323	-
-4.942	-4.942	-3.208	-3.198	-4.942	-4.942	-3.635	-4.396	-4.942	-3.203	-4.942	-4.016	dLLC_Wt	1.739	5.712	1e-05	0.0016	ENSMUSG00000089789	107605	Rdh1	retinol dehydrogenase 1 (all trans)	protein_coding;	10	127595590	127604166	+
5.357	5.46	4.007	4.779	5.397	5.621	5.007	5.157	5.408	4.393	5.509	5.082	dLLC_Wt	-1.015	-5.709	1e-05	0.0016	ENSMUSG00000032114	14385	Slc37a4	solute carrier family 37 (glucose-6-phosphate transporter), member 4	protein_coding;	9	44308149	44314265	+
-2.641	-2.101	1.089	0.689	-1.372	-0.36	0.361	-0.137	-2.371	0.889	-0.866	0.112	dLLC_Wt	3.26	5.709	1e-05	0.0016	ENSMUSG00000000204	20558	Slfn4	schlafen 4	protein_coding;	11	83066012	83081042	+
4.445	4.267	2.714	2.902	4.148	4.358	2.751	4.047	4.356	2.808	4.253	3.399	dLLC_Wt	-1.548	-5.695	1e-05	0.0017	ENSMUSG00000043557	74762	Mdga1	MAM domain containing glycosylphosphatidylinositol anchor 1	protein_coding;	17	30046923	30189061	-
4.666	4.361	3.803	3.308	4.606	3.853	4.157	4.218	4.514	3.555	4.23	4.187	dLLC_Wt	-0.958	-5.691	1e-05	0.0017	ENSMUSG00000058966	68952	Tlcd3b	TLC domain containing 3B	protein_coding;	7	126396840	126429391	+
-4.399	-3.809	-0.78	-1.416	-2.857	-1.089	-3.237	-2.365	-4.104	-1.098	-1.973	-2.801	dLLC_Wt	3.006	5.69	1.1e-05	0.0017	ENSMUSG00000025804	12768	Ccr1	chemokine (C-C motif) receptor 1	protein_coding;	9	123762161	123768729	-
5.95	6.184	5.752	5.529	5.912	5.947	5.655	6.165	6.067	5.64	5.93	5.91	dLLC_Wt	-0.426	-5.689	1.1e-05	0.0017	ENSMUSG00000029017	73078	Pmpcb	peptidase (mitochondrial processing) beta	protein_coding;	5	21942139	21962150	+
6.535	6.078	5.632	5.146	6.706	5.624	6.223	5.504	6.306	5.389	6.165	5.863	dLLC_Wt	-0.917	-5.689	1.1e-05	0.0017	ENSMUSG00000045776	319476	Lrtm1	leucine-rich repeats and transmembrane domains 1	protein_coding;	14	28740165	28755602	+
4.664	4.737	3.885	3.739	4.291	4.397	3.47	4.44	4.7	3.812	4.344	3.955	dLLC_Wt	-0.888	-5.68	1.1e-05	0.0017	ENSMUSG00000013236	19280	Ptprs	protein tyrosine phosphatase, receptor type, S	protein_coding;	17	56719426	56783483	-
5.169	5.299	4.368	3.342	4.788	4.437	3.84	4.648	5.234	3.855	4.613	4.244	dLLC_Wt	-1.379	-5.675	1.1e-05	0.0017	ENSMUSG00000026888	50915	Grb14	growth factor receptor bound protein 14	protein_coding;	2	64742820	64855331	-
5.487	5.352	5.763	5.975	5.663	5.651	6.004	5.526	5.419	5.869	5.657	5.765	dLLC_Wt	0.449	5.673	1.1e-05	0.0017	ENSMUSG00000030521	67973	Mphosph10	M-phase phosphoprotein 10 (U3 small nucleolar ribonucleoprotein)	protein_coding;	7	64026275	64042016	-
6.482	6.447	6.797	7.015	6.573	6.623	6.955	6.602	6.465	6.906	6.598	6.779	dLLC_Wt	0.441	5.669	1.1e-05	0.0017	ENSMUSG00000021149	69237	Gtpbp4	GTP binding protein 4	protein_coding;	13	9016367	9046119	-
6.599	6.839	6.341	6.083	6.495	6.571	6.188	6.878	6.719	6.212	6.533	6.533	dLLC_Wt	-0.507	-5.665	1.1e-05	0.0017	ENSMUSG00000005882	56046	Uqcc1	ubiquinol-cytochrome c reductase complex assembly factor 1	protein_coding;	2	155688814	155772230	-
3.051	2.822	2.186	2.296	2.9	2.756	2.352	2.937	2.937	2.241	2.828	2.645	dLLC_Wt	-0.696	-5.665	1.1e-05	0.0017	ENSMUSG00000001942	22619	Siae	sialic acid acetylesterase	protein_coding;	9	37466994	37560951	+
4.289	5.967	2.916	3.504	4.439	6.069	3.609	6.293	5.128	3.21	5.254	4.951	dLLC_Wt	-1.918	-5.664	1.1e-05	0.0017	ENSMUSG00000047343	433294	Mettl21c	methyltransferase like 21C	protein_coding;	1	44048568	44059194	-
4.988	5.074	5.513	5.436	5.233	4.887	5.33	5.056	5.031	5.474	5.06	5.193	dLLC_Wt	0.443	5.663	1.1e-05	0.0017	ENSMUSG00000000346	23994	Dazap2	DAZ associated protein 2	protein_coding;	15	100513230	100518642	+
6.522	6.656	6.119	6.094	6.634	6.584	6.3	6.493	6.589	6.107	6.609	6.397	dLLC_Wt	-0.482	-5.658	1.1e-05	0.0017	ENSMUSG00000032527	66904	Pccb	propionyl Coenzyme A carboxylase, beta polypeptide	protein_coding;	9	100864085	100916951	-
5.272	5.509	4.845	4.846	5.296	5.418	4.893	5.465	5.391	4.845	5.357	5.179	dLLC_Wt	-0.545	-5.657	1.1e-05	0.0017	ENSMUSG00000043162	66459	Pyurf	Pigy upstream reading frame	protein_coding;	6	57663561	57669063	-
7.568	7.7	7.022	7.061	7.635	7.793	7.12	7.371	7.634	7.041	7.714	7.245	dLLC_Wt	-0.592	-5.648	1.2e-05	0.0017	ENSMUSG00000037852	12876	Cpe	carboxypeptidase E	protein_coding;	8	65045576	65146088	-
11.586	11.49	10.543	10.694	11.689	11.762	10.744	11.46	11.538	10.618	11.726	11.102	dLLC_Wt	-0.92	-5.637	1.2e-05	0.0018	ENSMUSG00000007122	12372	Casq1	calsequestrin 1	protein_coding;	1	172037461	172047435	-
1.896	2.233	3.483	2.863	2.535	2.555	2.628	2.978	2.065	3.173	2.545	2.803	dLLC_Wt	1.108	5.629	1.2e-05	0.0018	ENSMUSG00000009687	18301	Fxyd5	FXYD domain-containing ion transport regulator 5	protein_coding;	7	30732147	30741906	-
5.252	5.142	6.366	5.855	5.267	5.568	5.416	5.385	5.197	6.111	5.418	5.4	dLLC_Wt	0.914	5.624	1.2e-05	0.0018	ENSMUSG00000004040	20848	Stat3	signal transducer and activator of transcription 3	protein_coding;	11	100775924	100830366	-
5.359	5.628	4.829	5.026	5.244	5.409	5.114	5.578	5.494	4.928	5.326	5.346	dLLC_Wt	-0.566	-5.624	1.2e-05	0.0018	ENSMUSG00000049090	225791	Zadh2	zinc binding alcohol dehydrogenase, domain containing 2	protein_coding;	18	84106188	84115653	+
0.85	0.658	2.342	2.188	1.182	0.54	1.803	1.286	0.754	2.265	0.861	1.545	dLLC_Wt	1.511	5.622	1.2e-05	0.0018	ENSMUSG00000023367	66058	Tmem176a	transmembrane protein 176A	protein_coding;	6	48817853	48824005	+
4.353	4.443	3.381	3.767	4.182	4.276	3.73	4.254	4.398	3.574	4.229	3.992	dLLC_Wt	-0.824	-5.621	1.2e-05	0.0018	ENSMUSG00000031840	19339	Rab3a	RAB3A, member RAS oncogene family	protein_coding;	8	71207328	71211323	+
1.641	1.688	3.069	2.681	1.365	2.184	2.376	1.685	1.664	2.875	1.774	2.03	dLLC_Wt	1.211	5.618	1.2e-05	0.0018	ENSMUSG00000039529	54670	Atp8b1	ATPase, class I, type 8B, member 1	protein_coding;	18	64662038	64794338	-
5.461	5.928	5.119	4.779	5.314	5.717	5.003	5.847	5.694	4.949	5.516	5.425	dLLC_Wt	-0.746	-5.618	1.2e-05	0.0018	ENSMUSG00000024955	26379	Esrra	estrogen related receptor, alpha	protein_coding;	19	6888345	6899208	-
7.713	7.943	7.393	7.283	7.602	7.725	7.35	7.954	7.828	7.338	7.663	7.652	dLLC_Wt	-0.49	-5.615	1.3e-05	0.0018	ENSMUSG00000031782	67914	Coq9	coenzyme Q9	protein_coding;	8	95564949	95581523	+
5.015	4.796	3.079	2.79	4.681	4.87	3.005	4.377	4.906	2.935	4.775	3.691	dLLC_Wt	-1.971	-5.602	1.3e-05	0.0018	ENSMUSG00000117545	102632818	Gm30794	predicted gene, 30794	lncRNA;	17	87762397	87767792	-
2.776	2.947	4.072	3.703	3.051	3.027	3.313	3.4	2.861	3.887	3.039	3.356	dLLC_Wt	1.026	5.59	1.3e-05	0.0019	ENSMUSG00000025492	66141	Ifitm3	interferon induced transmembrane protein 3	protein_coding;	7	140589499	140590683	-
3.871	3.962	3.317	3.332	3.731	3.819	3.483	4.032	3.917	3.325	3.775	3.757	dLLC_Wt	-0.592	-5.59	1.3e-05	0.0019	ENSMUSG00000031482	18408	Slc25a15	solute carrier family 25 (mitochondrial carrier ornithine transporter), member 15	protein_coding;	8	22865567	22888613	-
8.115	7.847	8.405	8.547	8.215	8.172	8.667	8.019	7.981	8.476	8.194	8.343	dLLC_Wt	0.495	5.586	1.3e-05	0.0019	ENSMUSG00000027236	78655	Eif3j1	eukaryotic translation initiation factor 3, subunit J1	protein_coding;	2	121859027	121887079	+
4.006	3.932	5.835	6.175	3.829	4.184	6.421	5.486	3.969	6.005	4.006	5.954	dLLC_Wt	2.036	5.582	1.4e-05	0.0019	ENSMUSG00000052305	15129	Hbb-bs	hemoglobin, beta adult s chain	protein_coding;	7	103475741	103477303	-
7.591	7.651	6.961	6.218	7.674	7.572	6.659	7.529	7.621	6.59	7.623	7.094	dLLC_Wt	-1.031	-5.579	1.4e-05	0.0019	ENSMUSG00000031312	26549	Itgb1bp2	integrin beta 1 binding protein 2	protein_coding;	X	100492694	100497147	+
7.154	7.144	7.878	8.263	7.508	7.269	8.251	7.451	7.149	8.07	7.388	7.851	dLLC_Wt	0.921	5.566	1.4e-05	0.0019	ENSMUSG00000024597	20496	Slc12a2	solute carrier family 12, member 2	protein_coding;	18	58011750	58079893	+
3.92	3.693	4.573	4.529	4.304	3.551	4.181	3.983	3.807	4.551	3.927	4.082	dLLC_Wt	0.744	5.564	1.4e-05	0.0019	ENSMUSG00000005533	16001	Igf1r	insulin-like growth factor I receptor	protein_coding;	7	67602575	67883416	+
6.671	7.126	7.055	8.021	6.496	7.435	7.545	7.407	6.898	7.538	6.966	7.476	dLLC_Wt	0.64	5.564	1.4e-05	0.0019	ENSMUSG00000030591	57296	Psmd8	proteasome (prosome, macropain) 26S subunit, non-ATPase, 8	protein_coding;	7	28873613	28880126	-
-4.942	-4.942	-4.942	-1.441	-4.942	-3.869	-4.385	-2.326	-4.942	-3.192	-4.406	-3.355	dLLC_Wt	1.75	5.558	1.4e-05	0.0019	ENSMUSG00000038257	110304	Glra3	glycine receptor, alpha 3 subunit	protein_coding;	8	56393495	56583105	+
5.685	5.658	4.888	4.937	5.619	5.437	4.954	5.535	5.672	4.912	5.528	5.244	dLLC_Wt	-0.759	-5.556	1.4e-05	0.0019	ENSMUSG00000019990	29863	Pde7b	phosphodiesterase 7B	protein_coding;	10	20273750	20600824	-
2.139	2.162	1.132	1.229	1.544	2.036	1.429	1.581	2.151	1.18	1.79	1.505	dLLC_Wt	-0.97	-5.545	1.5e-05	0.002	ENSMUSG00000037348	71904	Paqr7	progestin and adipoQ receptor family member VII	protein_coding;	4	134224008	134237546	+
-1.34	-1.665	0.18	0.171	-0.936	-0.223	0.292	-0.684	-1.503	0.176	-0.58	-0.196	dLLC_Wt	1.678	5.545	1.5e-05	0.002	ENSMUSG00000058396	11536	Gpr182	G protein-coupled receptor 182	protein_coding;	10	127583145	127587601	-
3.621	3.584	4.746	5.567	4.017	4.26	5.186	4.123	3.602	5.156	4.138	4.654	dLLC_Wt	1.554	5.542	1.5e-05	0.002	ENSMUSG00000031490	13685	Eif4ebp1	eukaryotic translation initiation factor 4E binding protein 1	protein_coding;	8	27750357	27766702	+
3.321	3.384	2.692	2.635	3.225	3.209	2.985	3.222	3.352	2.664	3.217	3.104	dLLC_Wt	-0.689	-5.537	1.5e-05	0.002	ENSMUSG00000054733	110265	Msra	methionine sulfoxide reductase A	protein_coding;	14	64360074	64693352	-
4.466	4.235	4.874	4.984	4.451	3.724	4.622	4.133	4.35	4.929	4.087	4.377	dLLC_Wt	0.579	5.535	1.5e-05	0.002	ENSMUSG00000070733	72313	Fryl	FRY like transcription coactivator	protein_coding;	5	73177330	73413962	-
2.198	1.87	3.476	3.696	2.578	2.393	3.827	2.085	2.034	3.586	2.486	2.956	dLLC_Wt	1.552	5.525	1.5e-05	0.002	ENSMUSG00000027075	72401	Slc43a1	solute carrier family 43, member 1	protein_coding;	2	84669194	84693938	+
1.312	1.536	2.602	2.231	1.453	1.721	1.889	1.567	1.424	2.416	1.587	1.728	dLLC_Wt	0.993	5.514	1.6e-05	0.0021	ENSMUSG00000029084	12494	Cd38	CD38 antigen	protein_coding;	5	44025895	44069717	+
6.006	5.912	4.906	4.575	5.909	6.075	4.893	5.615	5.959	4.741	5.992	5.254	dLLC_Wt	-1.218	-5.504	1.6e-05	0.0021	ENSMUSG00000030089	71699	Slc41a3	solute carrier family 41, member 3	protein_coding;	6	90581707	90623394	+
5.077	5.407	5.652	5.962	5.687	5.449	5.839	5.537	5.242	5.807	5.568	5.688	dLLC_Wt	0.565	5.502	1.6e-05	0.0021	ENSMUSG00000003031	12576	Cdkn1b	cyclin-dependent kinase inhibitor 1B	protein_coding;	6	134897364	134902476	+
10.017	9.951	10.529	10.451	9.978	9.948	10.51	9.896	9.984	10.49	9.963	10.203	dLLC_Wt	0.506	5.5	1.6e-05	0.0021	ENSMUSG00000034994	13629	Eef2	eukaryotic translation elongation factor 2	protein_coding;	10	81012465	81018332	+
3.752	3.376	4.47	4.21	3.885	3.449	4.271	3.585	3.564	4.34	3.667	3.928	dLLC_Wt	0.776	5.498	1.7e-05	0.0021	ENSMUSG00000002108	22259	Nr1h3	nuclear receptor subfamily 1, group H, member 3	protein_coding;	2	91014406	91033179	-
7.923	7.668	7.217	7.257	7.871	7.766	7.545	7.545	7.796	7.237	7.818	7.545	dLLC_Wt	-0.558	-5.483	1.7e-05	0.0022	ENSMUSG00000022747	54613	St3gal6	ST3 beta-galactoside alpha-2,3-sialyltransferase 6	protein_coding;	16	58288488	58344606	-
4.18	4.949	3.778	3.738	4.559	4.96	3.964	4.76	4.564	3.758	4.76	4.362	dLLC_Wt	-0.806	-5.48	1.7e-05	0.0022	ENSMUSG00000028944	108099	Prkag2	protein kinase, AMP-activated, gamma 2 non-catalytic subunit	protein_coding;	5	25067742	25305640	-
5.616	5.51	6.169	6.183	5.678	5.658	6.104	5.626	5.563	6.176	5.668	5.865	dLLC_Wt	0.613	5.478	1.7e-05	0.0022	ENSMUSG00000008429	80517	Herpud2	HERPUD family member 2	protein_coding;	9	25019428	25063116	-
9.23	9.334	10.789	10.251	9.322	8.992	9.914	9.538	9.282	10.52	9.157	9.726	dLLC_Wt	1.238	5.475	1.7e-05	0.0022	ENSMUSG00000030852	57752	Tacc2	transforming, acidic coiled-coil containing protein 2	protein_coding;	7	130179168	130366515	+
2.121	2.496	0.327	1.718	2.137	2.256	1.706	2.016	2.308	1.023	2.197	1.861	dLLC_Wt	-1.286	-5.471	1.8e-05	0.0022	ENSMUSG00000043719	245026	Col6a6	collagen, type VI, alpha 6	protein_coding;	9	105565008	105705359	-
6.275	6.319	5.945	5.743	6.395	6.24	5.984	6.272	6.297	5.844	6.317	6.128	dLLC_Wt	-0.453	-5.466	1.8e-05	0.0022	ENSMUSG00000032324	56434	Tspan3	tetraspanin 3	protein_coding;	9	56039009	56072761	-
10.136	10.047	11.194	11.614	10.112	10.781	11.738	10.122	10.092	11.404	10.447	10.93	dLLC_Wt	1.312	5.46	1.8e-05	0.0022	ENSMUSG00000022358	67731	Fbxo32	F-box protein 32	protein_coding;	15	58039275	58078328	-
0.649	0.351	-0.955	-0.483	-0.483	-0.811	-0.958	-2.034	0.5	-0.719	-0.647	-1.496	dLLC_Wt	-1.219	-5.456	1.8e-05	0.0022	ENSMUSG00000047976	16485	Kcna1	potassium voltage-gated channel, shaker-related subfamily, member 1	protein_coding;	6	126617360	126623347	-
2.505	2.494	1.314	1.495	2.084	2.593	1.865	2.258	2.499	1.405	2.339	2.062	dLLC_Wt	-1.095	-5.453	1.8e-05	0.0022	ENSMUSG00000074121	78405	Ntf5	neurotrophin 5	protein_coding;	7	45063119	45066603	+
3.85	3.943	4.904	4.9	3.948	3.983	4.61	4.013	3.897	4.902	3.965	4.311	dLLC_Wt	1.006	5.449	1.9e-05	0.0022	ENSMUSG00000015243	11303	Abca1	ATP-binding cassette, sub-family A (ABC1), member 1	protein_coding;	4	53030787	53159895	-
4.972	5.421	5.501	6.126	5.081	5.671	5.438	5.406	5.196	5.814	5.376	5.422	dLLC_Wt	0.617	5.448	1.9e-05	0.0022	ENSMUSG00000028980	100198	H6pd	hexose-6-phosphate dehydrogenase (glucose 1-dehydrogenase)	protein_coding;	4	150063932	150093480	-
4.865	4.759	5.263	5.358	4.835	5.018	5.331	4.869	4.812	5.311	4.927	5.1	dLLC_Wt	0.499	5.437	1.9e-05	0.0023	ENSMUSG00000031578	67920	Mak16	MAK16 homolog	protein_coding;	8	31649491	31658792	-
5.97	6.01	5.446	5.611	5.996	5.963	5.698	6.034	5.99	5.529	5.979	5.866	dLLC_Wt	-0.461	-5.436	1.9e-05	0.0023	ENSMUSG00000021772	69721	Nkiras1	NFKB inhibitor interacting Ras-like protein 1	protein_coding;	14	4185693	4198560	-
5.028	5.807	3.203	4.38	4.966	5.799	3.781	5.418	5.418	3.792	5.382	4.599	dLLC_Wt	-1.626	-5.435	1.9e-05	0.0023	ENSMUSG00000025777	14545	Gdap1	ganglioside-induced differentiation-associated-protein 1	protein_coding;	1	17215586	17234495	+
0.472	0.338	2.571	1.267	0.968	0.949	0.67	1.524	0.405	1.919	0.958	1.097	dLLC_Wt	1.514	5.432	1.9e-05	0.0023	ENSMUSG00000021728	13723	Emb	embigin	protein_coding;	13	117345072	117410951	+
-4.942	-4.942	-2.469	-3.867	-4.942	-4.942	-4.669	-4.761	-4.942	-3.168	-4.942	-4.715	dLLC_Wt	1.774	5.431	1.9e-05	0.0023	ENSMUSG00000053687	319446	Dpep2	dipeptidase 2	protein_coding;	8	106711576	106718391	-
4.144	4.073	4.576	4.694	4.068	4.185	4.445	4.098	4.108	4.635	4.127	4.271	dLLC_Wt	0.526	5.416	2e-05	0.0023	ENSMUSG00000035047	215194	Kri1	KRI1 homolog	protein_coding;	9	21184753	21199265	-
6.646	6.682	6.057	6.162	6.507	6.788	6.295	6.481	6.664	6.109	6.648	6.388	dLLC_Wt	-0.554	-5.416	2e-05	0.0023	ENSMUSG00000056121	225020	Fez2	fasciculation and elongation protein zeta 2 (zygin II)	protein_coding;	17	78676641	78725581	-
1.029	1.803	3.149	2.578	1.516	2.28	2.284	1.953	1.416	2.864	1.898	2.119	dLLC_Wt	1.447	5.414	2e-05	0.0023	ENSMUSG00000003541	15937	Ier3	immediate early response 3	protein_coding;	17	36132576	36133815	+
8.15	7.745	7.559	7.576	7.865	7.675	7.83	7.515	7.947	7.568	7.77	7.672	dLLC_Wt	-0.38	-5.41	2e-05	0.0024	ENSMUSG00000042476	18670	Abcb4	ATP-binding cassette, sub-family B (MDR/TAP), member 4	protein_coding;	5	8943717	9009231	+
1.906	1.55	0.676	0.115	1.833	0.827	0.702	1.275	1.728	0.396	1.33	0.989	dLLC_Wt	-1.333	-5.407	2.1e-05	0.0024	ENSMUSG00000050122	70853	Vwa3b	von Willebrand factor A domain containing 3B	protein_coding;	1	37065677	37226694	+
3.82	3.718	4.51	5.787	4.152	4.954	5.333	4.242	3.769	5.149	4.553	4.788	dLLC_Wt	1.38	5.404	2.1e-05	0.0024	ENSMUSG00000069372	629147	Ctxn3	cortexin 3	protein_coding;	18	57601588	57611205	+
5.128	5.218	5.813	6.202	4.983	5.163	5.654	5.351	5.173	6.007	5.073	5.503	dLLC_Wt	0.834	5.402	2.1e-05	0.0024	ENSMUSG00000001729	11651	Akt1	thymoma viral proto-oncogene 1	protein_coding;	12	112620255	112641318	-
8.133	8.395	7.568	7.311	7.948	8.277	7.402	8.397	8.264	7.44	8.113	7.9	dLLC_Wt	-0.824	-5.399	2.1e-05	0.0024	ENSMUSG00000038375	68728	Trp53inp2	transformation related protein 53 inducible nuclear protein 2	protein_coding;	2	155222979	155231770	+
1.574	1.392	0	0.244	1.631	1.486	0.227	0.943	1.483	0.122	1.559	0.585	dLLC_Wt	-1.361	-5.376	2.2e-05	0.0025	ENSMUSG00000031274	12830	Col4a5	collagen, type IV, alpha 5	protein_coding;	X	140258381	140472230	+
6.933	7.078	6.451	6.48	7.148	7.038	6.611	6.873	7.006	6.465	7.093	6.742	dLLC_Wt	-0.54	-5.375	2.2e-05	0.0025	ENSMUSG00000017781	18738	Pitpna	phosphatidylinositol transfer protein, alpha	protein_coding;	11	75478923	75519630	+
1.283	1.482	-1.248	0.024	0.882	1.681	-0.591	1.23	1.382	-0.612	1.282	0.32	dLLC_Wt	-1.994	-5.364	2.3e-05	0.0025	ENSMUSG00000015709	11864	Arnt2	aryl hydrocarbon receptor nuclear translocator 2	protein_coding;	7	83895486	84059384	-
4.758	4.678	3.938	4.09	4.77	4.586	4.454	4.455	4.718	4.014	4.678	4.455	dLLC_Wt	-0.704	-5.363	2.3e-05	0.0025	ENSMUSG00000040113	240879	Mettl11b	methyltransferase like 11B	protein_coding;	1	163529825	163552801	-
3.619	3.688	2.887	3.016	3.342	3.744	3.287	3.41	3.654	2.952	3.543	3.348	dLLC_Wt	-0.702	-5.356	2.3e-05	0.0026	ENSMUSG00000045333	94187	Zfp423	zinc finger protein 423	protein_coding;	8	88388438	88686223	-
8.276	8.221	8.584	8.851	8.384	8.415	8.91	8.245	8.249	8.718	8.399	8.577	dLLC_Wt	0.469	5.355	2.3e-05	0.0026	ENSMUSG00000008658	268859	Rbfox1	RNA binding protein, fox-1 homolog (C. elegans) 1	protein_coding;	16	5703219	7229390	+
6.045	6.572	5.554	5.718	5.943	6.467	5.758	6.456	6.309	5.636	6.205	6.107	dLLC_Wt	-0.673	-5.335	2.4e-05	0.0027	ENSMUSG00000024247	106522	Pkdcc	protein kinase domain containing, cytoplasmic	protein_coding;	17	83522721	83532499	+
7.505	7.667	7.232	7.122	7.277	7.369	7.136	7.671	7.586	7.177	7.323	7.403	dLLC_Wt	-0.409	-5.326	2.5e-05	0.0027	ENSMUSG00000027774	28030	Gfm1	G elongation factor, mitochondrial 1	protein_coding;	3	67337429	67383862	+
-0.174	0.388	2.396	2.926	-0.111	-0.285	3.415	1.738	0.107	2.661	-0.198	2.577	dLLC_Wt	2.554	5.32	2.5e-05	0.0027	ENSMUSG00000025889	20617	Snca	synuclein, alpha	protein_coding;	6	60708559	60806839	-
2.239	1.991	4.028	4.355	2.253	2.548	4.652	3.662	2.115	4.192	2.401	4.157	dLLC_Wt	2.076	5.317	2.5e-05	0.0027	ENSMUSG00000069919	15122	Hba-a1	hemoglobin alpha, adult chain 1	protein_coding;	11	32233511	32234465	+
7.609	7.605	6.752	6.773	7.757	7.927	7.874	7.871	7.607	6.762	7.842	7.872	dLLC_Wt	-0.845	-5.314	2.6e-05	0.0028	ENSMUSG00000048416	17349	Mlf1	myeloid leukemia factor 1	protein_coding;	3	67281430	67307336	+
6.201	6.523	5.591	5.692	5.913	6.154	5.304	6.188	6.362	5.642	6.033	5.746	dLLC_Wt	-0.72	-5.31	2.6e-05	0.0028	ENSMUSG00000025795	192678	Rassf3	Ras association (RalGDS/AF-6) domain family member 3	protein_coding;	10	121246255	121312252	-
4.2	4.322	3.622	3.845	4.18	4.095	4.067	4.047	4.261	3.734	4.137	4.057	dLLC_Wt	-0.528	-5.307	2.6e-05	0.0028	ENSMUSG00000072640	66274	Lyrm9	LYR motif containing 9	protein_coding;	11	78717410	78737696	+
5.302	5.335	4.32	4.393	5.226	5.288	4.651	5.297	5.319	4.356	5.257	4.974	dLLC_Wt	-0.962	-5.306	2.6e-05	0.0028	ENSMUSG00000046345	69576	Smco1	single-pass membrane protein with coiled-coil domains 1	protein_coding;	16	32090286	32093599	+
1.416	1.283	2.594	2.643	1.597	1.121	2.832	1.573	1.349	2.619	1.359	2.203	dLLC_Wt	1.269	5.305	2.6e-05	0.0028	ENSMUSG00000027078	56791	Ube2l6	ubiquitin-conjugating enzyme E2L 6	protein_coding;	2	84629172	84640679	+
3.078	3.298	2.262	2.03	2.96	3.092	2.481	2.873	3.188	2.146	3.026	2.677	dLLC_Wt	-1.042	-5.304	2.6e-05	0.0028	ENSMUSG00000045664	104252	Cdc42ep2	CDC42 effector protein (Rho GTPase binding) 2	protein_coding;	19	5965664	5974844	-
5.558	4.767	4.528	4.013	4.883	4.134	4.222	4.321	5.162	4.271	4.509	4.272	dLLC_Wt	-0.892	-5.299	2.7e-05	0.0028	ENSMUSG00000020169	382427	Best3	bestrophin 3	protein_coding;	10	116822219	116860945	+
6.126	6.134	6.375	6.449	6.239	6.136	6.371	6.198	6.13	6.412	6.188	6.284	dLLC_Wt	0.282	5.295	2.7e-05	0.0028	ENSMUSG00000026878	68365	Rab14	RAB14, member RAS oncogene family	protein_coding;	2	35070217	35091132	-
-4.942	-4.942	-3.722	-2.497	-4.942	-4.942	-3.259	-4.816	-4.942	-3.11	-4.942	-4.037	dLLC_Wt	1.833	5.289	2.7e-05	0.0028	ENSMUSG00000078817	378425	Nlrp12	NLR family, pyrin domain containing 12	protein_coding;	7	3267458	3298370	-
4.186	4.076	3.657	3.316	3.975	3.999	3.785	3.819	4.131	3.487	3.987	3.802	dLLC_Wt	-0.644	-5.28	2.8e-05	0.0029	ENSMUSG00000026389	68428	Steap3	STEAP family member 3	protein_coding;	1	120118487	120200435	-
4.562	4.386	4.847	4.857	4.536	4.595	4.694	4.62	4.474	4.852	4.565	4.657	dLLC_Wt	0.378	5.276	2.8e-05	0.0029	ENSMUSG00000079614	72124	Seh1l	SEH1-like (S. cerevisiae	protein_coding;	18	67907946	67928557	+
5.573	5.46	6.16	6.497	5.862	5.743	6.1	5.818	5.517	6.328	5.803	5.959	dLLC_Wt	0.811	5.272	2.8e-05	0.0029	ENSMUSG00000031565	14182	Fgfr1	fibroblast growth factor receptor 1	protein_coding;	8	26003670	26065734	+
3.1	2.999	4.139	3.902	2.93	3.198	3.433	3.453	3.049	4.021	3.064	3.443	dLLC_Wt	0.971	5.272	2.8e-05	0.0029	ENSMUSG00000048120	12495	Entpd1	ectonucleoside triphosphate diphosphohydrolase 1	protein_coding;	19	40600810	40730046	+
3.237	3.434	2.629	2.377	3.576	3.638	2.794	3.673	3.336	2.503	3.607	3.233	dLLC_Wt	-0.833	-5.267	2.9e-05	0.0029	ENSMUSG00000054752	319636	Fsd1l	fibronectin type III and SPRY domain containing 1-like	protein_coding;	4	53631471	53707009	+
6.67	6.853	6.471	6.327	6.624	6.586	6.287	6.75	6.761	6.399	6.605	6.519	dLLC_Wt	-0.362	-5.261	2.9e-05	0.0029	ENSMUSG00000026112	76178	Coa5	cytochrome C oxidase assembly factor 5	protein_coding;	1	37456165	37469184	-
5.782	5.67	6.309	6.022	5.797	5.641	5.894	5.529	5.726	6.165	5.719	5.712	dLLC_Wt	0.439	5.259	2.9e-05	0.0029	ENSMUSG00000077450	19326	Rab11b	RAB11B, member RAS oncogene family	protein_coding;	17	33961458	33979504	-
4.257	3.559	4.78	4.911	3.987	3.52	4.957	3.599	3.908	4.846	3.753	4.278	dLLC_Wt	0.937	5.251	3e-05	0.003	ENSMUSG00000028970	18669	Abcb1b	ATP-binding cassette, sub-family B (MDR/TAP), member 1B	protein_coding;	5	8848147	8916315	+
3.658	3.652	4.06	4.283	3.82	3.967	4.182	3.826	3.655	4.171	3.893	4.004	dLLC_Wt	0.516	5.248	3e-05	0.003	ENSMUSG00000001674	66942	Ddx18	DEAD (Asp-Glu-Ala-Asp) box polypeptide 18	protein_coding;	1	121481564	121495718	-
7.515	7.669	7.083	7.218	7.409	7.599	7.236	7.474	7.592	7.15	7.504	7.355	dLLC_Wt	-0.442	-5.247	3e-05	0.003	ENSMUSG00000024143	104215	Rhoq	ras homolog family member Q	protein_coding;	17	87270510	87307497	+
3.664	3.528	2.9	2.843	3.145	3.143	3.088	2.888	3.596	2.871	3.144	2.988	dLLC_Wt	-0.725	-5.242	3e-05	0.003	ENSMUSG00000049551	14371	Fzd9	frizzled class receptor 9	protein_coding;	5	135277792	135280084	-
4.277	4.884	2.347	3.965	3.731	5.008	2.772	4.203	4.581	3.156	4.37	3.488	dLLC_Wt	-1.425	-5.237	3.1e-05	0.003	ENSMUSG00000002489	21844	Tiam1	T cell lymphoma invasion and metastasis 1	protein_coding;	16	89583999	89940657	-
4.752	5.224	4.3	4.293	4.427	4.695	3.85	4.915	4.988	4.296	4.561	4.383	dLLC_Wt	-0.692	-5.232	3.1e-05	0.0031	ENSMUSG00000078716	242409	Tmem8b	transmembrane protein 8B	protein_coding;	4	43668971	43692668	+
2.169	3.554	3.087	4.625	2.743	3.745	3.865	3.694	2.862	3.856	3.244	3.779	dLLC_Wt	0.995	5.22	3.2e-05	0.0031	ENSMUSG00000035459	192188	Stab2	stabilin 2	protein_coding;	10	86677062	86843889	-
4.801	4.767	4.379	4.167	4.651	4.654	4.339	4.897	4.784	4.273	4.652	4.618	dLLC_Wt	-0.511	-5.219	3.2e-05	0.0031	ENSMUSG00000031958	52815	Ldhd	lactate dehydrogenase D	protein_coding;	8	112350417	112357006	-
-4.942	-4.942	-2.587	-3.392	-4.127	-4.135	-2.414	-3.26	-4.942	-2.99	-4.131	-2.837	dLLC_Wt	1.953	5.212	3.3e-05	0.0032	ENSMUSG00000023911	76917	Flywch2	FLYWCH family member 2	protein_coding;	17	23995890	24005055	-
8.128	8.476	7.999	7.727	8.034	8.138	7.791	8.429	8.302	7.863	8.086	8.11	dLLC_Wt	-0.439	-5.212	3.3e-05	0.0032	ENSMUSG00000006818	20656	Sod2	superoxide dismutase 2, mitochondrial	protein_coding;	17	13225733	13258950	+
-4.942	-4.942	-2.71	-3.058	-4.942	-4.619	-4.942	-4.942	-4.942	-2.884	-4.781	-4.942	dLLC_Wt	2.059	5.212	3.3e-05	0.0032	ENSMUSG00000117864	100503007	Gm19500	predicted gene, 19500	lncRNA;	18	57538487	57549222	+
4.859	5.043	4.367	4.188	4.972	4.829	4.338	4.668	4.951	4.277	4.9	4.503	dLLC_Wt	-0.674	-5.207	3.3e-05	0.0032	ENSMUSG00000038195	280408	Rilp	Rab interacting lysosomal protein	protein_coding;	11	75400920	75403994	+
6.768	6.891	7.242	7.452	6.814	7.083	7.082	7.212	6.83	7.347	6.948	7.147	dLLC_Wt	0.517	5.201	3.4e-05	0.0032	ENSMUSG00000032437	68292	Stt3b	STT3, subunit of the oligosaccharyltransferase complex, homolog B (S. cerevisiae)	protein_coding;	9	115071649	115139489	-
-3.125	-2.499	0.422	-0.609	-2.062	-1.526	-2.189	-0.731	-2.812	-0.093	-1.794	-1.46	dLLC_Wt	2.719	5.198	3.4e-05	0.0032	ENSMUSG00000029082	12182	Bst1	bone marrow stromal cell antigen 1	protein_coding;	5	43976227	44001328	+
5.85	5.85	6.216	6.546	5.916	5.999	6.394	5.906	5.85	6.381	5.958	6.15	dLLC_Wt	0.531	5.195	3.4e-05	0.0032	ENSMUSG00000036693	75416	Nop14	NOP14 nucleolar protein	protein_coding;	5	34795880	34817492	-
1.734	2.022	0.593	0.48	1.066	1.592	0.542	2.052	1.878	0.537	1.329	1.297	dLLC_Wt	-1.341	-5.192	3.4e-05	0.0033	ENSMUSG00000002032	71687	Tmem25	transmembrane protein 25	protein_coding;	9	44705066	44710604	-
-1.958	-3.274	-4.665	-4.942	-1.427	-3.857	-3.152	-4.816	-2.616	-4.804	-2.642	-3.984	dLLC_Wt	-2.188	-5.187	3.5e-05	0.0033	ENSMUSG00000019852	215821	Arfgef3	ARFGEF family member 3	protein_coding;	10	18457587	18619697	-
2.095	2.193	1.247	0.959	2.331	1.206	1.593	1.576	2.144	1.103	1.768	1.584	dLLC_Wt	-1.041	-5.187	3.5e-05	0.0033	ENSMUSG00000035849	268481	Krt222	keratin 222	protein_coding;	11	99123587	99134911	-
2.634	2.876	4.784	3.811	3.043	3.448	2.806	3.386	2.755	4.298	3.246	3.096	dLLC_Wt	1.543	5.186	3.5e-05	0.0033	ENSMUSG00000073418	12268	C4b	complement component 4B (Chido blood group)	protein_coding;	17	34947354	34962856	-
4.85	4.753	5.356	5.468	4.937	4.929	5.332	4.888	4.801	5.412	4.933	5.11	dLLC_Wt	0.611	5.184	3.5e-05	0.0033	ENSMUSG00000017999	228889	Ddx27	DEAD (Asp-Glu-Ala-Asp) box polypeptide 27	protein_coding;	2	166857113	166876867	+
3.992	4.184	3.647	3.495	4.033	4.187	3.606	4.141	4.088	3.571	4.11	3.873	dLLC_Wt	-0.517	-5.183	3.5e-05	0.0033	ENSMUSG00000057363	67883	Uxs1	UDP-glucuronate decarboxylase 1	protein_coding;	1	43786126	43866960	-
0.297	-0.312	-2.109	-1.178	-0.39	-1.659	-0.827	-1.551	-0.008	-1.644	-1.025	-1.189	dLLC_Wt	-1.636	-5.17	3.6e-05	0.0034	ENSMUSG00000056966	118446	Gjc3	gap junction protein, gamma 3	protein_coding;	5	137951723	137961360	-
5.145	4.181	3.717	3.941	4.491	4.532	3.981	3.858	4.663	3.829	4.512	3.919	dLLC_Wt	-0.835	-5.164	3.7e-05	0.0034	ENSMUSG00000026697	17926	Myoc	myocilin	protein_coding;	1	162466724	162477262	+
4.368	4.309	4.747	4.858	4.633	4.451	4.842	4.268	4.338	4.802	4.542	4.555	dLLC_Wt	0.464	5.163	3.7e-05	0.0034	ENSMUSG00000029385	12452	Ccng2	cyclin G2	protein_coding;	5	93415116	93424090	+
4.414	4.623	4.174	2.94	4.371	4.525	4.121	4.466	4.518	3.557	4.448	4.293	dLLC_Wt	-0.961	-5.156	3.7e-05	0.0034	ENSMUSG00000031099	93761	Smarca1	SWI/SNF related, matrix associated, actin dependent regulator of chromatin, subfamily a, member 1	protein_coding;	X	46898245	46981851	-
4.122	4.036	4.287	4.699	4.334	4.258	4.536	4.297	4.079	4.493	4.296	4.417	dLLC_Wt	0.414	5.155	3.7e-05	0.0034	ENSMUSG00000027014	80744	Cwc22	CWC22 spliceosome-associated protein	protein_coding;	2	77711503	77776719	-
5.126	5.115	4.769	4.538	5.346	5.165	5.098	5.098	5.12	4.654	5.256	5.098	dLLC_Wt	-0.467	-5.15	3.8e-05	0.0035	ENSMUSG00000027384	69487	Ndufaf5	NADH:ubiquinone oxidoreductase complex assembly factor 5	protein_coding;	2	140012569	140045609	+
3.207	3.404	2.351	3.064	2.74	3.347	2.582	3.176	3.305	2.708	3.043	2.879	dLLC_Wt	-0.598	-5.15	3.8e-05	0.0035	ENSMUSG00000030323	81896	Ift122	intraflagellar transport 122	protein_coding;	6	115830431	115903660	+
3.903	3.794	3.168	3.439	3.583	3.732	3.231	3.724	3.848	3.303	3.657	3.477	dLLC_Wt	-0.545	-5.141	3.9e-05	0.0035	ENSMUSG00000038119	57810	Cdon	cell adhesion molecule-related/down-regulated by oncogenes	protein_coding;	9	35332424	35418948	+
5.855	5.846	5.34	5.362	6.008	6.079	5.78	6.072	5.851	5.351	6.044	5.926	dLLC_Wt	-0.5	-5.14	3.9e-05	0.0035	ENSMUSG00000035202	102436	Lars2	leucyl-tRNA synthetase, mitochondrial	protein_coding;	9	123195992	123291731	+
7.099	6.915	6.101	6.283	6.7	6.878	6.178	6.708	7.007	6.192	6.789	6.443	dLLC_Wt	-0.816	-5.139	3.9e-05	0.0035	ENSMUSG00000022043	66854	Trim35	tripartite motif-containing 35	protein_coding;	14	66534480	66548873	+
8.788	9.191	9.208	9.826	8.725	9.369	9.571	9.36	8.989	9.517	9.047	9.466	dLLC_Wt	0.528	5.139	3.9e-05	0.0035	ENSMUSG00000023460	19328	Rab12	RAB12, member RAS oncogene family	protein_coding;	17	66801507	66826724	-
3.819	3.751	1.781	2.533	3.506	3.805	2.076	3.194	3.785	2.157	3.656	2.635	dLLC_Wt	-1.628	-5.138	3.9e-05	0.0035	ENSMUSG00000068373	241589	D430041D05Rik	RIKEN cDNA D430041D05 gene	protein_coding;	2	103973418	104241358	-
-4.942	-4.942	-3.417	-2.302	-4.63	-4.942	-2.223	-3.17	-4.942	-2.859	-4.786	-2.697	dLLC_Wt	2.083	5.136	3.9e-05	0.0035	ENSMUSG00000039977	234964	Deup1	deuterosome assembly protein 1	protein_coding;	9	15471160	15539229	-
5.673	5.541	4.866	5.09	5.988	5.779	5.528	5.84	5.607	4.978	5.884	5.684	dLLC_Wt	-0.629	-5.135	3.9e-05	0.0035	ENSMUSG00000063275	30963	Hacd1	3-hydroxyacyl-CoA dehydratase 1	protein_coding;	2	13855093	14060946	-
1.205	1.38	2.736	2.422	1.035	1.692	2.357	1.961	1.292	2.579	1.364	2.159	dLLC_Wt	1.286	5.133	3.9e-05	0.0035	ENSMUSG00000031803	72297	B3gnt3	UDP-GlcNAc:betaGal beta-1,3-N-acetylglucosaminyltransferase 3	protein_coding;	8	72143400	72154433	-
0.764	0.253	-0.891	-1.22	0.845	0.436	0.195	-0.468	0.509	-1.056	0.641	-0.137	dLLC_Wt	-1.565	-5.133	3.9e-05	0.0035	ENSMUSG00000061080	268890	Lsamp	limbic system-associated membrane protein	protein_coding;	16	39804723	42002042	+
5.897	5.997	5.334	5.65	5.886	5.937	5.89	5.754	5.947	5.492	5.912	5.822	dLLC_Wt	-0.455	-5.13	4e-05	0.0035	ENSMUSG00000022525	27281	Plaat1	phospholipase A and acyltransferase 1	protein_coding;	16	29028447	29049283	+
4.938	4.287	3.551	4.033	4.421	4.496	3.844	4.088	4.613	3.792	4.458	3.966	dLLC_Wt	-0.82	-5.121	4.1e-05	0.0036	ENSMUSG00000047819	403175	Tigd4	tigger transposable element derived 4	protein_coding;	3	84500881	84504339	+
6.717	6.657	7.006	7.054	6.75	6.575	6.965	6.507	6.687	7.03	6.662	6.736	dLLC_Wt	0.343	5.118	4.1e-05	0.0036	ENSMUSG00000023055	67488	Calcoco1	calcium binding and coiled coil domain 1	protein_coding;	15	102615212	102630613	-
5.862	5.917	6.404	6.404	5.905	5.796	6.604	5.848	5.889	6.404	5.851	6.226	dLLC_Wt	0.515	5.105	4.2e-05	0.0036	ENSMUSG00000021067	64010	Sav1	salvador family WW domain containing 1	protein_coding;	12	70011786	70033776	-
4.372	4.333	4.669	4.835	4.504	4.487	4.762	4.457	4.352	4.752	4.495	4.609	dLLC_Wt	0.4	5.102	4.3e-05	0.0037	ENSMUSG00000024528	67222	Srfbp1	serum response factor binding protein 1	protein_coding;	18	52598765	52625003	+
4.764	4.782	4.12	4.402	4.75	4.838	4.507	4.517	4.773	4.261	4.794	4.512	dLLC_Wt	-0.512	-5.096	4.3e-05	0.0037	ENSMUSG00000021221	70127	Dpf3	D4, zinc and double PHD fingers, family 3	protein_coding;	12	83260519	83534490	-
4.157	3.982	4.408	4.765	4.317	3.942	4.741	3.978	4.069	4.587	4.129	4.36	dLLC_Wt	0.517	5.095	4.3e-05	0.0037	ENSMUSG00000053411	52609	Cbx7	chromobox 7	protein_coding;	15	79800008	79855320	-
-3.115	-4.283	-0.149	-1.557	-2.953	-2.368	-1.733	-1.934	-3.699	-0.853	-2.661	-1.833	dLLC_Wt	2.846	5.094	4.3e-05	0.0037	ENSMUSG00000027068	241452	Dhrs9	dehydrogenase/reductase (SDR family) member 9	protein_coding;	2	69210789	69234877	+
4.113	4.043	3.332	3.441	4.237	4.179	3.721	4.106	4.078	3.386	4.208	3.913	dLLC_Wt	-0.692	-5.088	4.4e-05	0.0037	ENSMUSG00000038628	67005	Polr3k	polymerase (RNA) III (DNA directed) polypeptide K	protein_coding;	2	181506130	181512623	+
7.33	7.184	7.003	6.911	7.184	7.132	7.06	7.064	7.257	6.957	7.158	7.062	dLLC_Wt	-0.3	-5.081	4.5e-05	0.0038	ENSMUSG00000011958	12175	Bnip2	BCL2/adenovirus E1B interacting protein 2	protein_coding;	9	69896748	69915599	+
4.743	4.986	3.936	2.916	4.148	4.654	3.498	4.366	4.865	3.426	4.401	3.932	dLLC_Wt	-1.439	-5.068	4.6e-05	0.0039	ENSMUSG00000026971	16420	Itgb6	integrin beta 6	protein_coding;	2	60428636	60552987	-
5.934	5.756	5.033	4.789	5.957	5.874	5.535	5.648	5.845	4.911	5.915	5.591	dLLC_Wt	-0.934	-5.063	4.7e-05	0.0039	ENSMUSG00000032523	74770	Hhatl	hedgehog acyltransferase-like	protein_coding;	9	121613082	121621573	-
6.223	6.239	5.639	5.486	6.175	6.402	5.759	6.008	6.231	5.562	6.289	5.884	dLLC_Wt	-0.669	-5.062	4.7e-05	0.0039	ENSMUSG00000026249	20720	Serpine2	serine (or cysteine) peptidase inhibitor, clade E, member 2	protein_coding;	1	79771914	79838897	-
3.64	3.868	3.115	3.326	3.539	3.934	3.092	3.791	3.754	3.221	3.737	3.442	dLLC_Wt	-0.533	-5.055	4.8e-05	0.004	ENSMUSG00000030035	22377	Wbp1	WW domain binding protein 1	protein_coding;	6	83096025	83098540	-
2.157	1.971	3.776	3.103	2.95	2.481	2.896	2.786	2.064	3.44	2.716	2.841	dLLC_Wt	1.376	5.054	4.8e-05	0.004	ENSMUSG00000033685	22228	Ucp2	uncoupling protein 2 (mitochondrial, proton carrier)	protein_coding;	7	100142544	100151227	+
5.052	5.024	4.726	4.573	4.808	4.799	4.643	4.89	5.038	4.649	4.803	4.766	dLLC_Wt	-0.388	-5.05	4.8e-05	0.004	ENSMUSG00000032306	110119	Mpi	mannose phosphate isomerase	protein_coding;	9	57451539	57460046	-
5.371	5.226	4.747	4.573	4.897	4.947	4.926	5.079	5.298	4.66	4.922	5.002	dLLC_Wt	-0.638	-5.043	4.9e-05	0.004	ENSMUSG00000038201	16495	Kcna7	potassium voltage-gated channel, shaker-related subfamily, member 7	protein_coding;	7	45055077	45059187	+
4.334	4.01	3.22	3.297	3.882	4.09	3.475	3.611	4.172	3.258	3.986	3.543	dLLC_Wt	-0.913	-5.041	4.9e-05	0.004	ENSMUSG00000025854	80752	Fam20c	family with sequence similarity 20, member C	protein_coding;	5	138740269	138795832	+
3.685	4.105	4.568	4.678	3.796	3.656	4.115	3.877	3.895	4.623	3.726	3.996	dLLC_Wt	0.728	5.039	4.9e-05	0.004	ENSMUSG00000041445	105450	Mmrn2	multimerin 2	protein_coding;	14	34097422	34126244	+
-0.911	-1.267	-4.096	-3.539	-2.127	-0.71	-2.367	-1.945	-1.089	-3.817	-1.418	-2.156	dLLC_Wt	-2.729	-5.038	5e-05	0.004	ENSMUSG00000007107	27222	Atp1a4	ATPase, Na+/K+ transporting, alpha 4 polypeptide	protein_coding;	1	172051080	172085981	-
9.419	9.513	8.6	8.967	9.184	9.529	8.973	9.462	9.466	8.783	9.357	9.218	dLLC_Wt	-0.683	-5.035	5e-05	0.004	ENSMUSG00000038663	244091	Fsd2	fibronectin type III and SPRY domain containing 2	protein_coding;	7	81183056	81216692	-
11.968	11.963	12.739	12.511	11.94	12.178	12.304	12.043	11.965	12.625	12.059	12.174	dLLC_Wt	0.66	5.034	5e-05	0.004	ENSMUSG00000026208	13346	Des	desmin	protein_coding;	1	75336973	75345223	+
5.567	5.757	5.177	5.244	5.429	5.565	5.258	5.677	5.662	5.21	5.497	5.468	dLLC_Wt	-0.452	-5.034	5e-05	0.004	ENSMUSG00000029775	76788	Klhdc10	kelch domain containing 10	protein_coding;	6	30401867	30455178	+
6.518	6.367	6.153	5.778	6.381	6.148	6.13	6.25	6.442	5.965	6.264	6.19	dLLC_Wt	-0.477	-5.034	5e-05	0.004	ENSMUSG00000002808	105298	Epdr1	ependymin related protein 1 (zebrafish)	protein_coding;	13	19775876	19804097	-
2.154	0.662	2.911	2.345	2.508	0.3	3.482	1.321	1.408	2.628	1.404	2.402	dLLC_Wt	1.22	5.029	5.1e-05	0.0041	ENSMUSG00000043004	14702	Gng2	guanine nucleotide binding protein (G protein), gamma 2	protein_coding;	14	19922627	20027695	-
4.21	4.4	3.432	3.316	3.612	3.956	3.539	3.788	4.305	3.374	3.784	3.663	dLLC_Wt	-0.931	-5.028	5.1e-05	0.0041	ENSMUSG00000054978	74492	Kbtbd13	kelch repeat and BTB (POZ) domain containing 13	protein_coding;	9	65295966	65298934	-
4.337	4.283	3.764	3.957	3.971	4.337	3.964	4.344	4.31	3.861	4.154	4.154	dLLC_Wt	-0.449	-5.02	5.2e-05	0.0041	ENSMUSG00000039693	66665	Msantd3	Myb/SANT-like DNA-binding domain containing 3	protein_coding;	4	48539935	48561919	+
6.172	6.153	6.578	6.906	6.395	6.31	6.782	6.091	6.163	6.742	6.352	6.436	dLLC_Wt	0.579	5.018	5.2e-05	0.0041	ENSMUSG00000023170	56310	Gps2	G protein pathway suppressor 2	protein_coding;	11	69804714	69807417	+
0.438	-0.199	1.796	2.319	0.33	0.026	2.778	1.724	0.12	2.057	0.178	2.251	dLLC_Wt	1.938	5.013	5.3e-05	0.0041	ENSMUSG00000069917	110257	Hba-a2	hemoglobin alpha, adult chain 2	protein_coding;	11	32246489	32247298	+
3.323	3.08	4.061	3.822	3.299	3.217	3.23	3.236	3.201	3.942	3.258	3.233	dLLC_Wt	0.74	5.012	5.3e-05	0.0041	ENSMUSG00000031453	19414	Rasa3	RAS p21 protein activator 3	protein_coding;	8	13616948	13727603	-
4.069	4.06	4.618	4.592	4.347	4.383	4.521	4.217	4.064	4.605	4.365	4.369	dLLC_Wt	0.541	5.011	5.3e-05	0.0041	ENSMUSG00000028010	68147	Gar1	GAR1 ribonucleoprotein	protein_coding;	3	129618561	129625045	-
5.035	4.83	5.307	5.339	4.947	4.807	5.473	4.87	4.933	5.323	4.877	5.171	dLLC_Wt	0.39	5.011	5.3e-05	0.0041	ENSMUSG00000060601	22260	Nr1h2	nuclear receptor subfamily 1, group H, member 2	protein_coding;	7	44199040	44203375	-
3.958	3.679	3.505	2.885	3.896	3.266	3.101	2.915	3.819	3.195	3.581	3.008	dLLC_Wt	-0.624	-5.009	5.3e-05	0.0041	ENSMUSG00000071369	26408	Map3k5	mitogen-activated protein kinase kinase kinase 5	protein_coding;	10	19810218	20018499	+
6.444	6.411	7.304	7.604	6.409	6.504	7.663	6.445	6.427	7.454	6.457	7.054	dLLC_Wt	1.027	5.004	5.4e-05	0.0041	ENSMUSG00000055538	71918	Zcchc24	zinc finger, CCHC domain containing 24	protein_coding;	14	25712066	25769463	-
4.974	4.337	3.372	3.723	4.322	4.412	3.898	3.885	4.656	3.547	4.367	3.891	dLLC_Wt	-1.108	-5.003	5.4e-05	0.0041	ENSMUSG00000050592	241303	Fam78a	family with sequence similarity 78, member A	protein_coding;	2	31940067	31974869	-
3.096	3.166	3.965	3.962	3.044	3.047	3.388	3.198	3.131	3.963	3.046	3.293	dLLC_Wt	0.832	5.003	5.4e-05	0.0041	ENSMUSG00000028381	22234	Ugcg	UDP-glucose ceramide glucosyltransferase	protein_coding;	4	59189257	59222833	+
6.158	6.237	7.153	6.873	6.264	6.654	6.875	6.384	6.197	7.013	6.459	6.629	dLLC_Wt	0.816	5.003	5.4e-05	0.0041	ENSMUSG00000035923	17878	Myf6	myogenic factor 6	protein_coding;	10	107328714	107330598	-
14.669	14.579	14.067	14.299	14.669	14.692	14.497	14.646	14.624	14.183	14.681	14.571	dLLC_Wt	-0.441	-5.003	5.4e-05	0.0041	ENSMUSG00000032366	22003	Tpm1	tropomyosin 1, alpha	protein_coding;	9	66929872	66956688	-
2.993	2.985	5.078	4.054	3.053	3.965	3.693	3.545	2.989	4.566	3.509	3.619	dLLC_Wt	1.577	5.002	5.4e-05	0.0041	ENSMUSG00000035673	216161	Sbno2	strawberry notch 2	protein_coding;	10	79892826	79941405	-
-0.118	0.322	1.806	1.423	-0.17	1.044	0.943	1.076	0.102	1.614	0.437	1.01	dLLC_Wt	1.512	5.002	5.4e-05	0.0041	ENSMUSG00000024349	72512	Sting1	stimulator of interferon response cGAMP interactor 1	protein_coding;	18	35866732	35873607	-
4.074	4.325	3.45	3.493	4.253	4.542	3.904	4.443	4.2	3.471	4.397	4.174	dLLC_Wt	-0.729	-5.001	5.4e-05	0.0041	ENSMUSG00000063235	66461	Ptpmt1	protein tyrosine phosphatase, mitochondrial 1	protein_coding;	2	90739060	90748389	-
2.422	2.329	3.729	3.163	2.392	2.175	3.047	2.746	2.375	3.446	2.283	2.896	dLLC_Wt	1.071	4.996	5.5e-05	0.0042	ENSMUSG00000037621	71093	Atoh8	atonal bHLH transcription factor 8	protein_coding;	6	72183161	72212561	-
7.612	7.359	6.808	6.803	7.566	7.498	7.034	7.599	7.485	6.806	7.532	7.316	dLLC_Wt	-0.68	-4.993	5.5e-05	0.0042	ENSMUSG00000049327	67956	Kmt5a	lysine methyltransferase 5A	protein_coding;	5	124577993	124600371	+
6.032	6.139	5.756	5.468	5.901	5.885	5.678	6.177	6.085	5.612	5.893	5.928	dLLC_Wt	-0.473	-4.993	5.5e-05	0.0042	ENSMUSG00000063884	69956	Ptcd3	pentatricopeptide repeat domain 3	protein_coding;	6	71857622	71885734	-
6.108	5.073	4.449	5.111	5.29	5.383	4.86	4.751	5.591	4.78	5.336	4.806	dLLC_Wt	-0.811	-4.986	5.6e-05	0.0043	ENSMUSG00000079022	69700	Col22a1	collagen, type XXII, alpha 1	protein_coding;	15	71667644	71906076	-
9.886	9.875	10.563	11.249	9.77	9.901	10.758	9.906	9.881	10.906	9.835	10.332	dLLC_Wt	1.026	4.983	5.7e-05	0.0043	ENSMUSG00000072720	74376	Myo18b	myosin XVIIIb	protein_coding;	5	112836742	113044228	-
2.522	2.532	1.803	1.702	2.328	2.436	1.816	2.327	2.527	1.753	2.382	2.072	dLLC_Wt	-0.774	-4.98	5.7e-05	0.0043	ENSMUSG00000030309	232560	Caprin2	caprin family member 2	protein_coding;	6	148743990	148797735	-
11.158	11.018	11.718	12.054	10.776	10.504	11.459	10.659	11.088	11.886	10.64	11.059	dLLC_Wt	0.798	4.975	5.8e-05	0.0043	ENSMUSG00000049134	18175	Nrap	nebulin-related anchoring protein	protein_coding;	19	56308467	56378469	-
6.162	5.786	7.676	6.609	6.37	5.83	6.988	5.999	5.974	7.143	6.1	6.493	dLLC_Wt	1.169	4.97	5.8e-05	0.0044	ENSMUSG00000021477	13039	Ctsl	cathepsin L	protein_coding;	13	64507151	64518704	-
0.52	0.544	-0.267	-0.984	0.416	-0.942	-1.42	-0.807	0.532	-0.626	-0.263	-1.113	dLLC_Wt	-1.158	-4.965	5.9e-05	0.0044	ENSMUSG00000021223	170721	Papln	papilin, proteoglycan-like sulfated glycoprotein	protein_coding;	12	83810408	83839156	+
6.493	6.113	5.744	5.735	6.045	5.93	6.082	5.89	6.303	5.739	5.987	5.986	dLLC_Wt	-0.564	-4.962	5.9e-05	0.0044	ENSMUSG00000026883	69601	Dab2ip	disabled 2 interacting protein	protein_coding;	2	35448278	35621006	+
4.656	4.682	4.329	4.076	4.713	4.716	4.36	4.79	4.669	4.202	4.714	4.575	dLLC_Wt	-0.467	-4.962	5.9e-05	0.0044	ENSMUSG00000029208	231279	Guf1	GUF1 homolog, GTPase	protein_coding;	5	69714266	69733316	+
-1.136	-0.661	-2.792	-3.414	-1.573	-1.63	-2.817	-0.576	-0.899	-3.103	-1.601	-1.697	dLLC_Wt	-2.205	-4.961	6e-05	0.0044	ENSMUSG00000029343	12960	Crybb1	crystallin, beta B1	protein_coding;	5	112403681	112417451	+
6.039	5.972	6.218	6.775	5.901	5.977	6.475	6	6.006	6.496	5.939	6.237	dLLC_Wt	0.491	4.957	6e-05	0.0044	ENSMUSG00000020109	56709	Dnajb12	DnaJ heat shock protein family (Hsp40) member B12	protein_coding;	10	59715378	59735124	+
6.959	7.284	6.784	6.269	6.907	6.959	6.36	7.293	7.121	6.527	6.933	6.827	dLLC_Wt	-0.595	-4.954	6.1e-05	0.0045	ENSMUSG00000022551	66445	Cyc1	cytochrome c-1	protein_coding;	15	76227723	76230460	+
5.435	5.759	6.422	6.194	5.638	5.593	5.98	5.93	5.597	6.308	5.616	5.955	dLLC_Wt	0.711	4.952	6.1e-05	0.0045	ENSMUSG00000074064	56690	Mlycd	malonyl-CoA decarboxylase	protein_coding;	8	120121617	120137841	+
14.421	14.222	14.762	14.763	14.311	14.206	14.648	14.149	14.321	14.763	14.258	14.399	dLLC_Wt	0.441	4.944	6.2e-05	0.0045	ENSMUSG00000030730	11937	Atp2a1	ATPase, Ca++ transporting, cardiac muscle, fast twitch 1	protein_coding;	7	126045030	126062280	-
5.153	5.127	5.694	5.743	5.403	5.051	5.617	5.094	5.14	5.718	5.227	5.356	dLLC_Wt	0.579	4.944	6.2e-05	0.0045	ENSMUSG00000042675	66090	Ypel3	yippee like 3	protein_coding;	7	126376127	126379686	+
1.92	2.171	0.62	0.81	1.56	1.776	1.333	2.132	2.046	0.715	1.668	1.733	dLLC_Wt	-1.331	-4.944	6.2e-05	0.0045	ENSMUSG00000054477	140492	Kcnn2	potassium intermediate/small conductance calcium-activated channel, subfamily N, member 2	protein_coding;	18	45401927	45819091	+
2.525	2.832	3.669	3.497	2.907	2.308	3.138	2.906	2.678	3.583	2.607	3.022	dLLC_Wt	0.905	4.941	6.3e-05	0.0045	ENSMUSG00000054435	107526	Gimap4	GTPase, IMAP family member 4	protein_coding;	6	48661483	48668994	+
8.33	8.442	8.062	7.936	8.157	8.142	8.038	8.315	8.386	7.999	8.149	8.177	dLLC_Wt	-0.387	-4.931	6.4e-05	0.0046	ENSMUSG00000029432	14467	Nipsnap2	nipsnap homolog 2	protein_coding;	5	129802127	129835391	+
10.029	10.024	9.438	9.291	10.21	10.279	9.591	10.1	10.026	9.364	10.244	9.845	dLLC_Wt	-0.662	-4.931	6.4e-05	0.0046	ENSMUSG00000040666	50795	Sh3bgr	SH3-binding domain glutamic acid-rich protein	protein_coding;	16	96001650	96030135	+
2.086	2.206	1.266	1.265	1.612	2.071	1.341	2.434	2.146	1.266	1.842	1.887	dLLC_Wt	-0.88	-4.929	6.4e-05	0.0046	ENSMUSG00000037366	100163	Pafah2	platelet-activating factor acetylhydrolase 2	protein_coding;	4	134123631	134154724	+
5.242	5.281	5.62	5.896	5.034	5.281	5.641	5.161	5.261	5.758	5.157	5.401	dLLC_Wt	0.497	4.927	6.5e-05	0.0046	ENSMUSG00000051339	243219	2900026A02Rik	RIKEN cDNA 2900026A02 gene	protein_coding;	5	113234189	113369102	-
4.596	4.677	4.203	4.119	4.369	4.225	4.206	4.503	4.636	4.161	4.297	4.354	dLLC_Wt	-0.475	-4.925	6.5e-05	0.0046	ENSMUSG00000034574	208846	Daam1	dishevelled associated activator of morphogenesis 1	protein_coding;	12	71877852	72039107	+
3.646	3.508	2.987	2.6	3.515	3.324	2.872	3.037	3.577	2.793	3.42	2.955	dLLC_Wt	-0.784	-4.924	6.5e-05	0.0046	ENSMUSG00000032348	14860	Gsta4	glutathione S-transferase, alpha 4	protein_coding;	9	78090056	78116631	+
4.08	4.374	3.237	3.642	4.314	4.368	3.435	4.349	4.227	3.44	4.341	3.892	dLLC_Wt	-0.787	-4.924	6.5e-05	0.0046	ENSMUSG00000022748	66497	Cmss1	cms small ribosomal subunit 1	protein_coding;	16	57122363	57427227	-
5.885	5.606	6.235	6.257	5.825	5.807	6.271	5.682	5.746	6.246	5.816	5.976	dLLC_Wt	0.5	4.921	6.6e-05	0.0047	ENSMUSG00000020706	56095	Ftsj3	FtsJ RNA methyltransferase homolog 3 (E. coli)	protein_coding;	11	106139968	106146905	-
4.523	4.492	4.9	5.184	4.714	4.63	5.078	4.652	4.507	5.042	4.672	4.865	dLLC_Wt	0.535	4.916	6.6e-05	0.0047	ENSMUSG00000029681	12054	Bcl7b	B cell CLL/lymphoma 7B	protein_coding;	5	135197137	135210709	+
6.675	6.77	6.348	6.227	6.584	6.634	6.163	6.835	6.722	6.287	6.609	6.499	dLLC_Wt	-0.435	-4.915	6.7e-05	0.0047	ENSMUSG00000022789	74006	Dnm1l	dynamin 1-like	protein_coding;	16	16130094	16176823	-
1.458	1.484	3.261	2.956	1.735	1.205	2.962	1.793	1.471	3.109	1.47	2.377	dLLC_Wt	1.638	4.911	6.7e-05	0.0047	ENSMUSG00000042129	213391	Rassf4	Ras association (RalGDS/AF-6) domain family member 4	protein_coding;	6	116609969	116650913	-
1.506	0.709	-0.2	-0.605	0.706	1.081	-0.04	0.942	1.108	-0.402	0.894	0.451	dLLC_Wt	-1.51	-4.911	6.7e-05	0.0047	ENSMUSG00000024033	22092	Rsph1	radial spoke head 1 homolog (Chlamydomonas)	protein_coding;	17	31473993	31496357	-
4.15	3.898	4.367	4.57	4.038	4.017	4.319	3.995	4.024	4.468	4.027	4.157	dLLC_Wt	0.444	4.91	6.7e-05	0.0047	ENSMUSG00000033159	69171	Cnppd1	cyclin Pas1/PHO80 domain containing 1	protein_coding;	1	75111198	75119355	-
4.585	4.611	3.214	3.667	4.278	4.642	3.964	4.306	4.598	3.441	4.46	4.135	dLLC_Wt	-1.157	-4.909	6.8e-05	0.0047	ENSMUSG00000052373	13384	Mpp3	membrane protein, palmitoylated 3 (MAGUK p55 subfamily member 3)	protein_coding;	11	101890478	101919287	-
0.073	-0.242	-1.632	-2.333	-0.794	-0.636	-1.879	-1.636	-0.084	-1.982	-0.715	-1.758	dLLC_Wt	-1.898	-4.908	6.8e-05	0.0047	ENSMUSG00000052516	268902	Robo2	roundabout guidance receptor 2	protein_coding;	16	73688727	74208713	-
3.899	3.907	4.848	4.9	4.046	3.879	4.761	4.313	3.903	4.874	3.963	4.537	dLLC_Wt	0.971	4.904	6.8e-05	0.0048	ENSMUSG00000013539	27883	Tango2	transport and golgi organization 2	protein_coding;	16	18118689	18165967	-
4.445	4.437	3.755	3.921	4.517	4.598	4.169	4.495	4.441	3.838	4.557	4.332	dLLC_Wt	-0.603	-4.9	6.9e-05	0.0048	ENSMUSG00000035954	238130	Dock4	dedicator of cytokinesis 4	protein_coding;	12	40495951	40896873	+
7.989	8.327	7.923	7.479	8.082	8.022	7.782	8.268	8.158	7.701	8.052	8.025	dLLC_Wt	-0.457	-4.899	6.9e-05	0.0048	ENSMUSG00000038462	66694	Uqcrfs1	ubiquinol-cytochrome c reductase, Rieske iron-sulfur polypeptide 1	protein_coding;	13	30724291	30729345	-
7.987	10.121	7.43	8.483	7.983	10.446	7.709	10.42	9.054	7.956	9.215	9.065	dLLC_Wt	-1.098	-4.896	7e-05	0.0048	ENSMUSG00000075232	11702	Amd1	S-adenosylmethionine decarboxylase 1	protein_coding;	10	40163454	40178184	-
5.813	5.714	6.077	6.174	5.841	5.676	6.14	5.821	5.763	6.126	5.758	5.981	dLLC_Wt	0.363	4.889	7.1e-05	0.0049	ENSMUSG00000031029	66085	Eif3f	eukaryotic translation initiation factor 3, subunit F	protein_coding;	7	108533624	108542158	+
5.621	5.36	5.138	5.074	5.416	5.334	5.364	5.177	5.49	5.106	5.375	5.27	dLLC_Wt	-0.384	-4.885	7.2e-05	0.0049	ENSMUSG00000025040	72018	Fundc1	FUN14 domain containing 1	protein_coding;	X	17422803	17438564	-
3.138	3.572	2.569	2.631	2.921	3.304	2.69	3.483	3.355	2.6	3.112	3.087	dLLC_Wt	-0.755	-4.885	7.2e-05	0.0049	ENSMUSG00000032192	14697	Gnb5	guanine nucleotide binding protein (G protein), beta 5	protein_coding;	9	75213570	75253158	+
4.476	4.703	3.872	4.156	4.452	4.756	4.291	4.527	4.589	4.014	4.604	4.409	dLLC_Wt	-0.575	-4.884	7.2e-05	0.0049	ENSMUSG00000013033	330814	Adgrl1	adhesion G protein-coupled receptor L1	protein_coding;	8	84626734	84668583	+
3.803	3.681	2.813	3.111	3.152	3.372	2.782	3.102	3.742	2.962	3.262	2.942	dLLC_Wt	-0.78	-4.883	7.2e-05	0.0049	ENSMUSG00000068740	53883	Celsr2	cadherin, EGF LAG seven-pass G-type receptor 2	protein_coding;	3	108298167	108322868	-
5.777	5.705	5.316	5.32	5.679	5.772	5.404	5.659	5.741	5.318	5.725	5.531	dLLC_Wt	-0.423	-4.883	7.2e-05	0.0049	ENSMUSG00000074781	93765	Ube2n	ubiquitin-conjugating enzyme E2N	protein_coding;	10	95351007	95381519	+
3.49	3.352	3.814	4.09	3.58	3.614	3.863	3.575	3.421	3.952	3.597	3.719	dLLC_Wt	0.531	4.882	7.2e-05	0.0049	ENSMUSG00000025236	72141	Adpgk	ADP-dependent glucokinase	protein_coding;	9	59198841	59231335	+
2.023	2.092	2.573	2.61	2.282	2.285	2.494	2.26	2.058	2.591	2.284	2.377	dLLC_Wt	0.534	4.882	7.2e-05	0.0049	ENSMUSG00000018449	69723	Rpain	RPA interacting protein	protein_coding;	11	70861039	70868659	+
6.739	6.679	7.143	7.323	6.731	6.925	7.253	6.715	6.709	7.233	6.828	6.984	dLLC_Wt	0.524	4.881	7.2e-05	0.0049	ENSMUSG00000020075	56200	Ddx21	DEAD (Asp-Glu-Ala-Asp) box polypeptide 21	protein_coding;	10	62416030	62438060	-
-3.371	-3.167	-4.942	-4.942	-3.21	-3.053	-4.385	-4.275	-3.269	-4.942	-3.131	-4.33	dLLC_Wt	-1.673	-4.88	7.2e-05	0.0049	ENSMUSG00000118687	115489655	U6	U6 spliceosomal RNA	snRNA;	3	151313980	151314086	+
8.023	8.009	8.38	8.368	8.148	8.149	8.644	8.001	8.016	8.374	8.148	8.323	dLLC_Wt	0.358	4.879	7.3e-05	0.0049	ENSMUSG00000035530	20918	Eif1	eukaryotic translation initiation factor 1	protein_coding;	11	100210711	100212922	+
3.436	3.754	3.041	2.827	3.3	3.393	3.581	3.695	3.595	2.934	3.347	3.638	dLLC_Wt	-0.661	-4.878	7.3e-05	0.0049	ENSMUSG00000023094	76467	Msrb2	methionine sulfoxide reductase B2	protein_coding;	2	19376251	19399787	+
1.908	1.268	2.378	2.445	1.942	1.296	2.031	1.477	1.588	2.412	1.619	1.754	dLLC_Wt	0.824	4.878	7.3e-05	0.0049	ENSMUSG00000072568	399603	Lratd2	LRAT domain containing 1	protein_coding;	15	60690843	60725627	-
6.686	7.444	6.698	5.852	6.791	7.172	6.163	7.266	7.065	6.275	6.982	6.715	dLLC_Wt	-0.79	-4.872	7.4e-05	0.0049	ENSMUSG00000028410	15502	Dnaja1	DnaJ heat shock protein family (Hsp40) member A1	protein_coding;	4	40722150	40737149	+
3.607	3.543	3.925	4.063	3.627	3.332	3.703	3.537	3.575	3.994	3.479	3.62	dLLC_Wt	0.419	4.872	7.4e-05	0.0049	ENSMUSG00000030822	233895	Prr14	proline rich 14	protein_coding;	7	127058783	127075931	+
6.842	6.74	7.065	7.443	6.799	6.842	7.223	6.748	6.791	7.254	6.82	6.986	dLLC_Wt	0.463	4.871	7.4e-05	0.0049	ENSMUSG00000020780	217337	Srp68	signal recognition particle 68	protein_coding;	11	116135992	116165043	-
3.374	2.915	2.574	2.175	3.037	2.791	2.555	2.479	3.144	2.374	2.914	2.517	dLLC_Wt	-0.77	-4.867	7.5e-05	0.0049	ENSMUSG00000001995	244668	Sipa1l2	signal-induced proliferation-associated 1 like 2	protein_coding;	8	126144802	126296547	-
8.825	8.828	8.549	8.533	8.848	8.89	8.735	8.785	8.827	8.541	8.869	8.76	dLLC_Wt	-0.286	-4.865	7.5e-05	0.0049	ENSMUSG00000008892	22335	Vdac3	voltage-dependent anion channel 3	protein_coding;	8	23067091	23083829	-
7.231	6.907	6.567	6.273	7.305	7.175	7.231	6.936	7.069	6.42	7.24	7.083	dLLC_Wt	-0.649	-4.86	7.6e-05	0.005	ENSMUSG00000033044	68460	Dhrs7c	dehydrogenase/reductase (SDR family) member 7C	protein_coding;	11	67689013	67706828	+
6.56	6.597	6.378	6.006	6.462	6.402	6.318	6.537	6.578	6.192	6.432	6.427	dLLC_Wt	-0.386	-4.857	7.7e-05	0.005	ENSMUSG00000027510	56190	Rbm38	RNA binding motif protein 38	protein_coding;	2	172862291	172876527	+
0.646	-1.079	-1.804	-2.396	-0.089	-0.113	-1.198	-1.151	-0.216	-2.1	-0.101	-1.174	dLLC_Wt	-1.883	-4.855	7.7e-05	0.005	ENSMUSG00000043635	330119	Adamts3	a disintegrin-like and metallopeptidase (reprolysin type) with thrombospondin type 1 motif, 3	protein_coding;	5	89824946	90031193	-
6.964	6.564	7.387	7.553	6.944	6.872	7.56	6.458	6.764	7.47	6.908	7.009	dLLC_Wt	0.706	4.831	8.2e-05	0.0053	ENSMUSG00000040128	108767	Pnrc1	proline-rich nuclear receptor coactivator 1	protein_coding;	4	33245423	33290163	-
4.021	3.738	4.254	4.46	3.878	3.889	4.394	3.879	3.879	4.357	3.883	4.136	dLLC_Wt	0.478	4.83	8.2e-05	0.0053	ENSMUSG00000002307	13163	Daxx	Fas death domain-associated protein	protein_coding;	17	34128388	34134564	+
1.123	0.404	1.749	1.609	0.21	1.563	1.149	0.933	0.763	1.679	0.887	1.041	dLLC_Wt	0.916	4.827	8.2e-05	0.0053	ENSMUSG00000028599	21938	Tnfrsf1b	tumor necrosis factor receptor superfamily, member 1b	protein_coding;	4	144940033	144973440	-
8.996	9.291	8.768	8.506	9.016	9.072	8.609	9.176	9.144	8.637	9.044	8.893	dLLC_Wt	-0.507	-4.823	8.3e-05	0.0054	ENSMUSG00000019179	17448	Mdh2	malate dehydrogenase 2, NAD (mitochondrial)	protein_coding;	5	135807334	135819252	+
5.213	5.475	4.625	4.733	4.994	5.45	4.565	5.492	5.344	4.679	5.222	5.029	dLLC_Wt	-0.665	-4.822	8.4e-05	0.0054	ENSMUSG00000026062	226999	Slc9a2	solute carrier family 9 (sodium/hydrogen exchanger), member 2	protein_coding;	1	40719734	40808433	+
6.919	7.284	7.955	7.754	7.275	7.135	7.385	7.511	7.101	7.855	7.205	7.448	dLLC_Wt	0.753	4.821	8.4e-05	0.0054	ENSMUSG00000025509	66853	Pnpla2	patatin-like phospholipase domain containing 2	protein_coding;	7	141035111	141040656	+
8.741	8.684	7.922	8.082	8.838	8.78	8.242	8.616	8.713	8.002	8.809	8.429	dLLC_Wt	-0.71	-4.818	8.4e-05	0.0054	ENSMUSG00000023019	14555	Gpd1	glycerol-3-phosphate dehydrogenase 1 (soluble)	protein_coding;	15	99615396	99622886	+
4.642	4.299	3.97	4.079	4.58	4.555	4.531	4.519	4.47	4.025	4.568	4.525	dLLC_Wt	-0.445	-4.809	8.6e-05	0.0055	ENSMUSG00000029780	107569	Nt5c3	5'-nucleotidase, cytosolic III	protein_coding;	6	56859385	56900917	-
8.39	8.274	8.638	8.578	8.608	8.389	8.752	8.181	8.332	8.608	8.498	8.467	dLLC_Wt	0.276	4.802	8.7e-05	0.0056	ENSMUSG00000042903	54601	Foxo4	forkhead box O4	protein_coding;	X	100298134	100304479	+
9.74	9.671	10.164	10.656	9.733	9.753	10.265	9.678	9.706	10.41	9.743	9.971	dLLC_Wt	0.704	4.8	8.8e-05	0.0056	ENSMUSG00000049550	56430	Clip1	CAP-GLY domain containing linker protein 1	protein_coding;	5	123715858	123822681	-
4.514	4.608	5.049	5.45	4.35	4.735	4.991	4.49	4.561	5.25	4.542	4.741	dLLC_Wt	0.689	4.794	8.9e-05	0.0057	ENSMUSG00000056493	17425	Foxk1	forkhead box K1	protein_coding;	5	142387252	142447766	+
6.819	6.746	7.071	7.432	6.823	6.816	7.354	6.776	6.783	7.251	6.82	7.065	dLLC_Wt	0.469	4.793	8.9e-05	0.0057	ENSMUSG00000028932	19181	Psmc2	proteasome (prosome, macropain) 26S subunit, ATPase 2	protein_coding;	5	21990281	22008785	+
7.382	7.423	7.782	7.817	7.467	7.487	7.759	7.48	7.402	7.799	7.477	7.619	dLLC_Wt	0.397	4.784	9.1e-05	0.0058	ENSMUSG00000004056	11652	Akt2	thymoma viral proto-oncogene 2	protein_coding;	7	27290977	27340251	+
6.256	6.348	5.752	5.639	6.011	6.308	5.973	6.165	6.302	5.695	6.16	6.069	dLLC_Wt	-0.607	-4.782	9.2e-05	0.0058	ENSMUSG00000040964	72754	Arhgef10l	Rho guanine nucleotide exchange factor (GEF) 10-like	protein_coding;	4	140241796	140393323	-
5.225	5.27	5.521	5.865	5.159	5.303	5.72	5.299	5.247	5.693	5.231	5.51	dLLC_Wt	0.445	4.779	9.2e-05	0.0058	ENSMUSG00000014859	104394	E2f4	E2F transcription factor 4	protein_coding;	8	106024295	106032002	+
4.141	4.047	3.546	2.658	3.832	3.901	2.899	3.149	4.094	3.102	3.867	3.024	dLLC_Wt	-0.992	-4.776	9.3e-05	0.0058	ENSMUSG00000031740	17390	Mmp2	matrix metallopeptidase 2	protein_coding;	8	93553919	93580048	+
2.556	2.625	1.625	1.851	2.099	2.241	1.682	1.764	2.59	1.738	2.17	1.723	dLLC_Wt	-0.852	-4.776	9.3e-05	0.0058	ENSMUSG00000021806	18074	Nid2	nidogen 2	protein_coding;	14	19801333	19861855	+
1.462	1.163	0.587	0.287	1.316	0.884	0.755	0.96	1.312	0.437	1.1	0.858	dLLC_Wt	-0.875	-4.775	9.3e-05	0.0058	ENSMUSG00000033585	17984	Ndn	necdin	protein_coding;	7	61996317	62000010	+
5.926	5.876	6.247	6.62	5.826	6.055	6.55	6.081	5.901	6.434	5.94	6.315	dLLC_Wt	0.533	4.774	9.4e-05	0.0058	ENSMUSG00000021595	28114	Nsun2	NOL1/NOP2/Sun domain family member 2	protein_coding;	13	69681865	69783899	+
4.749	4.943	5.399	5.304	4.792	4.379	4.879	4.673	4.846	5.352	4.585	4.776	dLLC_Wt	0.506	4.767	9.5e-05	0.0059	ENSMUSG00000058793	110911	Cds2	CDP-diacylglycerol synthase (phosphatidate cytidylyltransferase) 2	protein_coding;	2	132105068	132153970	+
8.924	8.878	8.579	8.46	8.811	8.867	8.589	8.936	8.901	8.519	8.839	8.763	dLLC_Wt	-0.382	-4.766	9.5e-05	0.0059	ENSMUSG00000055027	12180	Smyd1	SET and MYND domain containing 1	protein_coding;	6	71190924	71299217	-
2.394	2.657	2.825	3.489	2.678	2.766	2.853	2.842	2.525	3.157	2.722	2.847	dLLC_Wt	0.631	4.766	9.6e-05	0.0059	ENSMUSG00000043065	212514	Spice1	spindle and centriole associated protein 1	protein_coding;	16	44167484	44208860	+
7.714	7.906	8.427	8.657	7.859	8.124	8.725	8.276	7.81	8.542	7.991	8.5	dLLC_Wt	0.732	4.765	9.6e-05	0.0059	ENSMUSG00000078566	12176	Bnip3	BCL2/adenovirus E1B interacting protein 3	protein_coding;	7	138492565	138511248	-
5.951	5.991	5.505	5.496	6	5.964	5.61	5.8	5.971	5.5	5.982	5.705	dLLC_Wt	-0.471	-4.76	9.7e-05	0.006	ENSMUSG00000031667	14339	Aktip	thymoma viral proto-oncogene 1 interacting protein	protein_coding;	8	91838412	91926604	-
4.835	5.37	4.356	4.311	4.918	5.181	4.657	5.139	5.102	4.333	5.049	4.898	dLLC_Wt	-0.769	-4.756	9.8e-05	0.006	ENSMUSG00000071042	240168	Rasgrp3	RAS, guanyl releasing protein 3	protein_coding;	17	75742891	75836049	+
2.777	3.18	3.941	3.581	2.923	3.626	3.248	3.43	2.978	3.761	3.274	3.339	dLLC_Wt	0.782	4.754	9.8e-05	0.006	ENSMUSG00000030341	21937	Tnfrsf1a	tumor necrosis factor receptor superfamily, member 1a	protein_coding;	6	125326325	125339447	+
-1.87	-1.088	0.172	-0.09	-2.375	-2.218	-0.265	-0.21	-1.479	0.041	-2.296	-0.238	dLLC_Wt	1.52	4.754	9.8e-05	0.006	ENSMUSG00000020185	52679	E2f7	E2F transcription factor 7	protein_coding;	10	110581300	110623245	+
4.562	4.767	4.012	4.266	4.417	4.772	4.212	4.52	4.664	4.139	4.595	4.366	dLLC_Wt	-0.525	-4.753	9.8e-05	0.006	ENSMUSG00000102252	20646	Snrpn	small nuclear ribonucleoprotein N	protein_coding;	7	59632243	59789967	-
6.896	6.77	7.135	7.411	6.679	6.638	7.095	6.668	6.833	7.273	6.659	6.882	dLLC_Wt	0.441	4.752	9.9e-05	0.006	ENSMUSG00000003660	320632	Snrnp200	small nuclear ribonucleoprotein 200 (U5)	protein_coding;	2	127050306	127082371	+
8.543	8.749	8.418	8.189	8.48	8.582	8.27	8.776	8.646	8.304	8.531	8.523	dLLC_Wt	-0.343	-4.752	9.9e-05	0.006	ENSMUSG00000020664	13382	Dld	dihydrolipoamide dehydrogenase	protein_coding;	12	31381276	31401452	-
6.213	5.991	6.424	6.548	6.115	5.809	6.429	5.794	6.102	6.486	5.962	6.112	dLLC_Wt	0.384	4.747	0.0001	0.006	ENSMUSG00000041375	243846	Ccdc9	coiled-coil domain containing 9	protein_coding;	7	16007967	16020720	-
6.763	6.844	6.382	6.491	6.66	6.791	6.591	6.815	6.803	6.437	6.726	6.703	dLLC_Wt	-0.367	-4.747	0.0001	0.006	ENSMUSG00000033352	26398	Map2k4	mitogen-activated protein kinase kinase 4	protein_coding;	11	65579069	65679123	-
2.166	2.478	3.162	3.006	2.411	1.995	2.504	2.392	2.322	3.084	2.203	2.448	dLLC_Wt	0.762	4.747	0.0001	0.006	ENSMUSG00000017756	20499	Slc12a7	solute carrier family 12, member 7	protein_coding;	13	73881213	73964873	+
3.343	3.183	2.461	2.737	3.032	3.105	2.734	2.917	3.263	2.599	3.068	2.825	dLLC_Wt	-0.664	-4.746	0.0001	0.006	ENSMUSG00000019478	19341	Rab4a	RAB4A, member RAS oncogene family	protein_coding;	8	124532724	124562026	+
4.289	4.275	2.876	3.131	4.079	2.552	2.185	2.359	4.282	3.004	3.315	2.272	dLLC_Wt	-1.278	-4.745	0.0001	0.006	ENSMUSG00000056569	17528	Mpz	myelin protein zero	protein_coding;	1	170978280	170988699	+
4.694	4.219	5.171	5.336	4.822	4.479	5.239	4.498	4.457	5.253	4.65	4.868	dLLC_Wt	0.797	4.745	0.0001	0.006	ENSMUSG00000027438	17957	Napb	N-ethylmaleimide sensitive fusion protein attachment protein beta	protein_coding;	2	148535905	148574387	-
7.134	7.581	6.943	6.759	7.262	7.288	6.625	7.62	7.357	6.851	7.275	7.122	dLLC_Wt	-0.506	-4.742	0.0001	0.006	ENSMUSG00000053907	232087	Mat2a	methionine adenosyltransferase II, alpha	protein_coding;	6	72409782	72416541	-
4.751	4.59	4.235	4.123	4.764	4.669	4.392	4.575	4.671	4.179	4.716	4.484	dLLC_Wt	-0.492	-4.74	0.0001	0.006	ENSMUSG00000024601	66307	Isoc1	isochorismatase domain containing 1	protein_coding;	18	58792538	58813440	+
5.159	5.329	4.211	3.679	5.195	4.595	4.376	5.647	5.244	3.945	4.895	5.012	dLLC_Wt	-1.299	-4.738	0.0001	0.0061	ENSMUSG00000024411	11829	Aqp4	aquaporin 4	protein_coding;	18	15522553	15544039	-
7.077	7.173	6.58	6.784	6.929	7.056	6.866	6.95	7.125	6.682	6.993	6.908	dLLC_Wt	-0.443	-4.736	0.0001	0.0061	ENSMUSG00000030515	272396	Tarsl2	threonyl-tRNA synthetase-like 2	protein_coding;	7	65294646	65341839	+
5.475	5.333	5.971	6.014	5.594	5.533	6.058	5.495	5.404	5.993	5.564	5.777	dLLC_Wt	0.589	4.736	0.0001	0.0061	ENSMUSG00000062867	23918	Impdh2	inosine monophosphate dehydrogenase 2	protein_coding;	9	108437485	108442783	+
-4.368	-3.917	-0.942	-1.746	-3.398	-2.668	-3.46	-3.988	-4.143	-1.344	-3.033	-3.724	dLLC_Wt	2.799	4.734	0.0001	0.0061	ENSMUSG00000046245	231805	Pilra	paired immunoglobin-like type 2 receptor alpha	protein_coding;	5	137820214	137834543	-
5.465	5.96	5.115	4.477	5.502	5.651	4.744	5.755	5.713	4.796	5.576	5.249	dLLC_Wt	-0.916	-4.731	0.0001	0.0061	ENSMUSG00000030652	12850	Coq7	demethyl-Q 7	protein_coding;	7	118108882	118132579	-
6.961	7.343	7.744	7.813	7.106	7.206	7.642	7.24	7.152	7.778	7.156	7.441	dLLC_Wt	0.626	4.731	0.0001	0.0061	ENSMUSG00000032495	74249	Lrrc2	leucine rich repeat containing 2	protein_coding;	9	110780613	110813134	+
7.28	7.403	7.877	7.646	7.448	7.429	7.597	7.503	7.341	7.762	7.438	7.55	dLLC_Wt	0.42	4.729	0.0001	0.0061	ENSMUSG00000038612	17210	Mcl1	myeloid cell leukemia sequence 1	protein_coding;	3	95566099	95570487	+
6.569	6.533	7	7.141	6.501	6.542	7.036	6.558	6.551	7.07	6.521	6.797	dLLC_Wt	0.52	4.728	0.0001	0.0061	ENSMUSG00000017428	69077	Psmd11	proteasome (prosome, macropain) 26S subunit, non-ATPase, 11	protein_coding;	11	80319441	80364074	+
4.408	4.476	3.877	3.859	4.384	4.393	3.975	4.65	4.442	3.868	4.389	4.312	dLLC_Wt	-0.574	-4.726	0.00011	0.0061	ENSMUSG00000030045	56284	Mrpl19	mitochondrial ribosomal protein L19	protein_coding;	6	81934832	81942939	-
5.585	6.035	5.166	4.645	5.714	5.903	5.185	6.07	5.81	4.905	5.808	5.627	dLLC_Wt	-0.904	-4.725	0.00011	0.0061	ENSMUSG00000074218	12865	Cox7a1	cytochrome c oxidase subunit 7A1	protein_coding;	7	29883569	29885503	+
3.493	3.39	3.827	3.931	3.576	3.658	3.927	3.557	3.441	3.879	3.617	3.742	dLLC_Wt	0.438	4.725	0.00011	0.0061	ENSMUSG00000071645	70044	Tut1	terminal uridylyl transferase 1, U6 snRNA-specific	protein_coding;	19	8931211	8943574	+
5.804	5.867	5.328	5.276	5.66	5.424	5.312	5.404	5.836	5.302	5.542	5.358	dLLC_Wt	-0.534	-4.724	0.00011	0.0061	ENSMUSG00000039395	381269	Mreg	melanoregulin	protein_coding;	1	72198601	72251466	-
5.111	4.785	4.453	4.343	4.866	4.6	4.529	4.589	4.948	4.398	4.733	4.559	dLLC_Wt	-0.55	-4.724	0.00011	0.0061	ENSMUSG00000014418	246694	Hps5	HPS5, biogenesis of lysosomal organelles complex 2 subunit 2	protein_coding;	7	46409890	46445488	-
5.648	5.92	6.775	6.666	5.726	5.132	6.498	5.379	5.784	6.72	5.429	5.939	dLLC_Wt	0.937	4.722	0.00011	0.0061	ENSMUSG00000049791	14366	Fzd4	frizzled class receptor 4	protein_coding;	7	89053563	89062342	+
-2.981	-2.512	-4.942	-4.579	-2.322	-3.311	-4.942	-3.837	-2.746	-4.761	-2.817	-4.39	dLLC_Wt	-2.014	-4.72	0.00011	0.0061	ENSMUSG00000050700	280635	Emilin3	elastin microfibril interfacer 3	protein_coding;	2	160748357	160754248	-
5.953	6.017	6.663	6.556	6.095	6.304	6.663	6.159	5.985	6.61	6.2	6.411	dLLC_Wt	0.625	4.715	0.00011	0.0062	ENSMUSG00000025351	12512	Cd63	CD63 antigen	protein_coding;	10	128736858	128748691	+
7.137	7.24	7.288	7.607	7.217	7.315	7.339	7.31	7.189	7.448	7.266	7.324	dLLC_Wt	0.259	4.714	0.00011	0.0062	ENSMUSG00000001847	19353	Rac1	Rac family small GTPase 1	protein_coding;	5	143489389	143513791	-
3.831	3.423	2.715	2.757	3.599	3.533	3.552	3.443	3.627	2.736	3.566	3.498	dLLC_Wt	-0.891	-4.713	0.00011	0.0062	ENSMUSG00000031647	71306	Mfap3l	microfibrillar-associated protein 3-like	protein_coding;	8	61085861	61129763	+
3.361	3.132	3.813	3.621	3.367	3.039	3.348	3.248	3.247	3.717	3.203	3.298	dLLC_Wt	0.47	4.713	0.00011	0.0062	ENSMUSG00000020432	21452	Tcn2	transcobalamin 2	protein_coding;	11	3867192	3882159	-
6.974	7.052	6.409	6.829	6.81	6.942	6.852	6.844	7.013	6.619	6.876	6.848	dLLC_Wt	-0.394	-4.709	0.00011	0.0062	ENSMUSG00000015501	15273	Hivep2	human immunodeficiency virus type I enhancer binding protein 2	protein_coding;	10	13841819	14027118	+
2.08	2.386	1.314	1.118	1.625	1.252	0.793	1.606	2.233	1.216	1.438	1.199	dLLC_Wt	-1.017	-4.708	0.00011	0.0062	ENSMUSG00000040631	114255	Dok4	docking protein 4	protein_coding;	8	95590456	95602958	-
7.537	7.791	7.345	7.133	7.591	7.616	7.229	7.836	7.664	7.239	7.603	7.533	dLLC_Wt	-0.425	-4.701	0.00011	0.0063	ENSMUSG00000000088	12858	Cox5a	cytochrome c oxidase subunit 5A	protein_coding;	9	57428557	57439709	+
8.984	9.139	8.524	8.478	8.952	9.175	8.292	8.866	9.061	8.501	9.064	8.579	dLLC_Wt	-0.56	-4.699	0.00011	0.0064	ENSMUSG00000020483	68097	Dynll2	dynein light chain LC8-type 2	protein_coding;	11	87870351	87878359	-
9.538	9.709	9.344	9.43	9.55	9.602	9.416	9.601	9.624	9.387	9.576	9.508	dLLC_Wt	-0.237	-4.695	0.00011	0.0064	ENSMUSG00000020402	22333	Vdac1	voltage-dependent anion channel 1	protein_coding;	11	52251687	52280224	+
-2.884	-4.49	0.574	0.315	-4.14	-4.716	1.989	-1.045	-3.687	0.445	-4.428	0.472	dLLC_Wt	4.132	4.695	0.00011	0.0064	ENSMUSG00000091694	328563	Apol11b	apolipoprotein L 11b	protein_coding;	15	77518146	77527486	-
8.731	8.801	8.452	8.243	8.749	8.856	8.445	8.766	8.766	8.348	8.802	8.606	dLLC_Wt	-0.418	-4.693	0.00011	0.0064	ENSMUSG00000002500	66211	Rpl3l	ribosomal protein L3-like	protein_coding;	17	24946794	24955117	+
1.105	1.027	2.853	3.547	0.92	0.951	3.794	2.104	1.066	3.2	0.936	2.949	dLLC_Wt	2.134	4.691	0.00011	0.0064	ENSMUSG00000025270	11656	Alas2	aminolevulinic acid synthase 2, erythroid	protein_coding;	X	149330371	149353634	+
0.986	0.613	-0.523	-0.269	0.719	-0.168	0.039	-0.896	0.8	-0.396	0.275	-0.429	dLLC_Wt	-1.196	-4.689	0.00012	0.0064	ENSMUSG00000042453	19699	Reln	reelin	protein_coding;	5	22089452	22549700	-
1.325	1.536	1.793	2.721	1.532	2.222	2.382	2.069	1.43	2.257	1.877	2.226	dLLC_Wt	0.826	4.689	0.00012	0.0064	ENSMUSG00000019842	103213	Traf3ip2	TRAF3 interacting protein 2	protein_coding;	10	39488930	39531303	+
-0.877	-1.471	0.571	0.307	-0.615	-0.104	-0.11	-0.461	-1.174	0.439	-0.36	-0.286	dLLC_Wt	1.613	4.685	0.00012	0.0065	ENSMUSG00000030587	72275	2200002D01Rik	RIKEN cDNA 2200002D01 gene	protein_coding;	7	28945986	28947891	-
4.441	4.182	5.123	5.046	4.818	4.757	4.984	4.341	4.312	5.085	4.787	4.662	dLLC_Wt	0.773	4.685	0.00012	0.0065	ENSMUSG00000020034	216198	Tcp11l2	t-complex 11 (mouse) like 2	protein_coding;	10	84412490	84450223	+
-1.146	-1.369	-2.978	-4.942	-2.365	-0.704	-3.152	-1.404	-1.258	-3.96	-1.535	-2.278	dLLC_Wt	-2.702	-4.682	0.00012	0.0065	ENSMUSG00000118229	442846	Lncbate10	brown adipose tissue enriched long noncoding RNA 10	lncRNA;	18	61603296	61617678	-
4.053	4.155	3.223	3.407	3.54	3.853	3.28	3.841	4.104	3.315	3.696	3.56	dLLC_Wt	-0.789	-4.68	0.00012	0.0065	ENSMUSG00000023328	11423	Ache	acetylcholinesterase	protein_coding;	5	137285781	137292728	+
4.72	4.308	3.233	4.112	4.136	4.237	4.215	3.683	4.514	3.672	4.186	3.949	dLLC_Wt	-0.842	-4.678	0.00012	0.0065	ENSMUSG00000021203	68149	Otub2	OTU domain, ubiquitin aldehyde binding 2	protein_coding;	12	103354941	103372609	+
3.732	3.971	3.334	3.357	3.73	3.884	3.555	4.026	3.852	3.346	3.807	3.791	dLLC_Wt	-0.506	-4.676	0.00012	0.0065	ENSMUSG00000024082	73694	Ndufaf7	NADH:ubiquinone oxidoreductase complex assembly factor 7	protein_coding;	17	79244565	79255481	+
6.322	6.268	6.647	6.672	6.513	6.324	6.649	6.232	6.295	6.66	6.418	6.44	dLLC_Wt	0.365	4.673	0.00012	0.0066	ENSMUSG00000057421	76130	Las1l	LAS1-like (S. cerevisiae)	protein_coding;	X	94978941	95000568	-
5.104	5.039	5.713	5.541	5.399	5.317	5.469	5.223	5.071	5.627	5.358	5.346	dLLC_Wt	0.556	4.673	0.00012	0.0066	ENSMUSG00000034484	67804	Snx2	sorting nexin 2	protein_coding;	18	53309388	53353937	+
2.996	2.86	3.192	3.613	3.032	2.911	3.265	2.995	2.928	3.402	2.972	3.13	dLLC_Wt	0.474	4.67	0.00012	0.0066	ENSMUSG00000026584	240880	Scyl3	SCY1-like 3 (S. cerevisiae)	protein_coding;	1	163756669	163782695	+
2.803	2.193	3.698	4.687	3.098	3.026	4.703	3.358	2.498	4.193	3.062	4.031	dLLC_Wt	1.694	4.669	0.00012	0.0066	ENSMUSG00000036452	71302	Arhgap26	Rho GTPase activating protein 26	protein_coding;	18	39126198	39509337	+
8.848	8.756	9.239	9.393	8.849	8.948	9.447	8.798	8.802	9.316	8.898	9.123	dLLC_Wt	0.515	4.668	0.00012	0.0066	ENSMUSG00000019505	22187	Ubb	ubiquitin B	protein_coding;	11	62441997	62444039	+
3.095	3.349	2.661	2.573	2.959	2.935	2.889	3.201	3.222	2.617	2.947	3.045	dLLC_Wt	-0.605	-4.66	0.00012	0.0067	ENSMUSG00000021619	66795	Atg10	autophagy related 10	protein_coding;	13	91083475	91372087	-
8.31	8.246	8.698	9.303	8.215	8.29	8.97	8.179	8.278	9.001	8.253	8.575	dLLC_Wt	0.723	4.658	0.00012	0.0067	ENSMUSG00000006998	21762	Psmd2	proteasome (prosome, macropain) 26S subunit, non-ATPase, 2	protein_coding;	16	20470402	20482164	+
3.792	3.802	4.94	4.498	3.968	3.872	3.944	4.021	3.797	4.719	3.92	3.983	dLLC_Wt	0.922	4.657	0.00012	0.0067	ENSMUSG00000045817	12193	Zfp36l2	zinc finger protein 36, C3H type-like 2	protein_coding;	17	84491359	84495375	-
0.849	0.185	-1.051	-0.641	0.079	0.439	-0.336	-0.167	0.517	-0.846	0.259	-0.252	dLLC_Wt	-1.363	-4.653	0.00013	0.0068	ENSMUSG00000048240	14708	Gng7	guanine nucleotide binding protein (G protein), gamma 7	protein_coding;	10	80784458	80850779	-
7.441	7.786	7.246	7.237	7.493	7.606	7.184	7.678	7.613	7.242	7.549	7.431	dLLC_Wt	-0.372	-4.653	0.00013	0.0068	ENSMUSG00000023861	55951	Mpc1	mitochondrial pyruvate carrier 1	protein_coding;	17	8501736	8516493	+
7.51	7.492	7.802	7.904	7.531	7.399	7.66	7.427	7.501	7.853	7.465	7.544	dLLC_Wt	0.352	4.652	0.00013	0.0068	ENSMUSG00000029131	23950	Dnajb6	DnaJ heat shock protein family (Hsp40) member B6	protein_coding;	5	29940686	30023132	+
4.986	5.048	4.631	4.443	4.746	4.576	4.506	4.719	5.017	4.537	4.661	4.612	dLLC_Wt	-0.48	-4.651	0.00013	0.0068	ENSMUSG00000022562	75475	Oplah	5-oxoprolinase (ATP-hydrolysing)	protein_coding;	15	76180801	76212215	-
6.596	6.762	6.426	6.032	6.486	6.368	6.231	6.731	6.679	6.229	6.427	6.481	dLLC_Wt	-0.45	-4.643	0.00013	0.0069	ENSMUSG00000014606	67863	Slc25a11	solute carrier family 25 (mitochondrial carrier oxoglutarate carrier), member 11	protein_coding;	11	70535022	70538305	-
8.737	8.773	8.401	8.396	8.56	8.648	8.318	8.666	8.755	8.398	8.604	8.492	dLLC_Wt	-0.356	-4.643	0.00013	0.0069	ENSMUSG00000020864	71452	Ankrd40	ankyrin repeat domain 40	protein_coding;	11	94218827	94232667	+
4.741	4.749	4.47	3.93	4.699	4.642	4.275	4.715	4.745	4.2	4.671	4.495	dLLC_Wt	-0.545	-4.642	0.00013	0.0069	ENSMUSG00000005674	641376	Tomm40l	translocase of outer mitochondrial membrane 40-like	protein_coding;	1	171043580	171050083	-
-3.65	-3.725	-0.959	-0.422	-4.942	-2.222	-1.826	-2.847	-3.687	-0.69	-3.582	-2.336	dLLC_Wt	2.997	4.641	0.00013	0.0069	ENSMUSG00000027398	16176	Il1b	interleukin 1 beta	protein_coding;	2	129206490	129213059	-
3.466	3.444	2.88	2.806	3.551	3.461	3.232	3.422	3.455	2.843	3.506	3.327	dLLC_Wt	-0.612	-4.64	0.00013	0.0069	ENSMUSG00000027371	68126	Fahd2a	fumarylacetoacetate hydrolase domain containing 2A	protein_coding;	2	127278135	127286485	-
9.688	9.725	10.036	10.058	9.83	9.573	9.927	9.545	9.706	10.047	9.702	9.736	dLLC_Wt	0.341	4.64	0.00013	0.0069	ENSMUSG00000020719	13207	Ddx5	DEAD (Asp-Glu-Ala-Asp) box polypeptide 5	protein_coding;	11	106671181	106680011	-
5.558	5.595	5.044	5.078	5.277	5.276	5.217	5.316	5.577	5.061	5.276	5.267	dLLC_Wt	-0.516	-4.632	0.00013	0.007	ENSMUSG00000021978	54616	Extl3	exostoses (multiple)-like 3	protein_coding;	14	65289509	65387304	-
5.788	6.038	5.453	5.504	5.509	5.714	5.516	5.941	5.913	5.478	5.611	5.729	dLLC_Wt	-0.435	-4.63	0.00013	0.007	ENSMUSG00000028710	230649	Atpaf1	ATP synthase mitochondrial F1 complex assembly factor 1	protein_coding;	4	115642009	115679852	+
4.213	3.516	2.872	2.733	4.01	3.771	3.382	3.022	3.865	2.803	3.891	3.202	dLLC_Wt	-1.062	-4.63	0.00013	0.007	ENSMUSG00000062488	667370	Ifit3b	interferon-induced protein with tetratricopeptide repeats 3B	protein_coding;	19	34585370	34590801	+
3.949	4.147	3.778	3.453	3.727	3.973	3.821	4.098	4.048	3.615	3.85	3.96	dLLC_Wt	-0.433	-4.625	0.00013	0.007	ENSMUSG00000026820	96979	Ptges2	prostaglandin E synthase 2	protein_coding;	2	32285908	32295784	+
8.148	8.088	8.427	8.537	8.202	8.238	8.532	8.15	8.118	8.482	8.22	8.341	dLLC_Wt	0.363	4.623	0.00014	0.0071	ENSMUSG00000039067	17463	Psmd7	proteasome (prosome, macropain) 26S subunit, non-ATPase, 7	protein_coding;	8	108307013	108315096	-
4.04	4.16	4.739	4.788	4.03	4.453	4.329	4.56	4.1	4.763	4.241	4.444	dLLC_Wt	0.663	4.619	0.00014	0.0071	ENSMUSG00000020737	15374	Jpt1	Jupiter microtubule associated homolog 1	protein_coding;	11	115388179	115405213	-
10.68	10.762	10.111	9.826	10.771	10.843	10.068	10.719	10.721	9.968	10.807	10.394	dLLC_Wt	-0.753	-4.607	0.00014	0.0073	ENSMUSG00000020475	56012	Pgam2	phosphoglycerate mutase 2	protein_coding;	11	5751640	5753733	-
3.991	4.027	4.613	4.344	3.81	3.99	4.256	4.084	4.009	4.479	3.9	4.17	dLLC_Wt	0.469	4.605	0.00014	0.0073	ENSMUSG00000055491	226169	Pprc1	peroxisome proliferative activated receptor, gamma, coactivator-related 1	protein_coding;	19	46033325	46061354	+
-3.553	-2.684	-4.665	-4.942	-4.942	-1.832	-4.942	-2.623	-3.118	-4.804	-3.387	-3.783	dLLC_Wt	-1.686	-4.604	0.00014	0.0073	ENSMUSG00000034452	214111	Slc24a1	solute carrier family 24 (sodium/potassium/calcium exchanger), member 1	protein_coding;	9	64830143	64858889	-
3.495	3.426	2.762	2.762	3.243	3.521	3.048	3.61	3.46	2.762	3.382	3.329	dLLC_Wt	-0.699	-4.604	0.00014	0.0073	ENSMUSG00000021591	93692	Glrx	glutaredoxin	protein_coding;	13	75987987	75998273	+
-1.235	-3.642	-0.338	-0.999	-2.209	-1.965	-1.879	-0.77	-2.438	-0.668	-2.087	-1.324	dLLC_Wt	1.77	4.602	0.00014	0.0073	ENSMUSG00000025877	212032	Hk3	hexokinase 3	protein_coding;	13	55153798	55169198	-
1.39	1.567	0.348	-0.037	1.048	2.004	0.175	0.809	1.479	0.155	1.526	0.492	dLLC_Wt	-1.323	-4.601	0.00014	0.0073	ENSMUSG00000027230	26427	Creb3l1	cAMP responsive element binding protein 3-like 1	protein_coding;	2	91812673	91854847	-
7.57	7.816	7.418	7.161	7.565	7.591	7.277	7.78	7.693	7.29	7.578	7.529	dLLC_Wt	-0.404	-4.599	0.00014	0.0074	ENSMUSG00000000399	66108	Ndufa9	NADH:ubiquinone oxidoreductase subunit A9	protein_coding;	6	126798684	126826099	-
4.318	4.229	4.644	4.752	4.548	4.233	4.689	4.223	4.274	4.698	4.391	4.456	dLLC_Wt	0.425	4.598	0.00014	0.0074	ENSMUSG00000040746	70510	Rnf167	ring finger protein 167	protein_coding;	11	70538061	70542247	+
6.278	6.185	6.65	6.671	6.309	6.213	6.681	6.216	6.232	6.66	6.261	6.448	dLLC_Wt	0.429	4.596	0.00014	0.0074	ENSMUSG00000025364	18813	Pa2g4	proliferation-associated 2G4	protein_coding;	10	128393635	128401856	-
0.261	1.236	-2.393	-1.566	-0.72	0.334	-1.787	0.667	0.748	-1.979	-0.193	-0.56	dLLC_Wt	-2.728	-4.595	0.00014	0.0074	ENSMUSG00000062542	60510	Syt9	synaptotagmin IX	protein_coding;	7	106969935	107147863	+
8.933	9.107	8.819	8.445	8.928	8.895	8.6	9.159	9.02	8.632	8.911	8.88	dLLC_Wt	-0.388	-4.59	0.00015	0.0074	ENSMUSG00000000563	11950	Atp5pb	ATP synthase peripheral stalk-membrane subunit b	protein_coding;	3	105850014	105867415	-
8.315	8.388	8.115	7.726	8.008	7.912	7.826	8.353	8.352	7.92	7.96	8.089	dLLC_Wt	-0.432	-4.59	0.00015	0.0074	ENSMUSG00000031672	14719	Got2	glutamatic-oxaloacetic transaminase 2, mitochondrial	protein_coding;	8	96590762	96615175	-
4.833	4.836	4.408	4.462	4.727	4.862	4.567	4.875	4.835	4.435	4.794	4.721	dLLC_Wt	-0.399	-4.59	0.00015	0.0074	ENSMUSG00000032459	64655	Mrps22	mitochondrial ribosomal protein S22	protein_coding;	9	98470783	98483713	-
3.505	3.568	3.037	3.205	3.281	3.495	3.324	3.352	3.536	3.121	3.388	3.338	dLLC_Wt	-0.416	-4.589	0.00015	0.0074	ENSMUSG00000033819	73062	Ppp1r16a	protein phosphatase 1, regulatory subunit 16A	protein_coding;	15	76555815	76579119	+
-0.582	-0.66	1.186	0.13	-0.94	-0.449	-0.249	-0.224	-0.621	0.658	-0.694	-0.237	dLLC_Wt	1.279	4.586	0.00015	0.0075	ENSMUSG00000026321	21934	Tnfrsf11a	tumor necrosis factor receptor superfamily, member 11a, NFKB activator	protein_coding;	1	105708443	105775709	+
9.756	9.802	9.146	9.087	9.835	9.882	9.212	10	9.779	9.116	9.858	9.606	dLLC_Wt	-0.663	-4.581	0.00015	0.0076	ENSMUSG00000023456	21991	Tpi1	triosephosphate isomerase 1	protein_coding;	6	124787549	124791259	-
4.738	4.754	5.01	5.232	4.802	4.788	5.018	4.789	4.746	5.121	4.795	4.904	dLLC_Wt	0.375	4.58	0.00015	0.0076	ENSMUSG00000038346	269800	Zfp384	zinc finger protein 384	protein_coding;	6	124986108	125014833	+
3.342	3.409	2.952	2.667	3.306	3.468	3.155	3.386	3.375	2.81	3.387	3.271	dLLC_Wt	-0.566	-4.575	0.00015	0.0076	ENSMUSG00000015337	13804	Endog	endonuclease G	protein_coding;	2	30061505	30064081	+
5.327	5.556	5.054	5.086	5.25	5.397	5.078	5.552	5.442	5.07	5.324	5.315	dLLC_Wt	-0.372	-4.575	0.00015	0.0076	ENSMUSG00000024683	94063	Mrpl16	mitochondrial ribosomal protein L16	protein_coding;	19	11747755	11752324	+
8.031	7.966	8.695	7.997	7.922	7.979	8.001	7.983	7.998	8.346	7.95	7.992	dLLC_Wt	0.348	4.574	0.00015	0.0076	ENSMUSG00000042828	434246	Trim72	tripartite motif-containing 72	protein_coding;	7	127603121	127610205	+
7.746	7.391	7.095	7.139	7.871	7.516	7.61	7.322	7.568	7.117	7.694	7.466	dLLC_Wt	-0.451	-4.573	0.00015	0.0076	ENSMUSG00000026827	14571	Gpd2	glycerol phosphate dehydrogenase 2, mitochondrial	protein_coding;	2	57127647	57260731	+
6.244	6.111	6.513	6.579	6.42	6.196	6.61	6.161	6.177	6.546	6.308	6.385	dLLC_Wt	0.369	4.572	0.00015	0.0076	ENSMUSG00000028821	68592	Syf2	SYF2 homolog, RNA splicing factor (S. cerevisiae)	protein_coding;	4	134658209	134664859	+
3.205	3.008	2.51	2.601	2.67	3.082	2.974	3.011	3.107	2.556	2.876	2.992	dLLC_Wt	-0.551	-4.572	0.00015	0.0076	ENSMUSG00000002393	13864	Nr2f6	nuclear receptor subfamily 2, group F, member 6	protein_coding;	8	71826767	71834604	-
7.429	7.615	7.061	6.937	7.613	7.496	7.04	7.582	7.522	6.999	7.555	7.311	dLLC_Wt	-0.523	-4.571	0.00015	0.0076	ENSMUSG00000060002	212862	Chpt1	choline phosphotransferase 1	protein_coding;	10	88288607	88339935	-
2.224	2.381	3.218	3.362	2.337	2.303	2.799	2.467	2.302	3.29	2.32	2.633	dLLC_Wt	0.987	4.565	0.00016	0.0077	ENSMUSG00000021108	18755	Prkch	protein kinase C, eta	protein_coding;	12	73631570	73824959	+
8.173	8.341	7.8	8.05	8.179	8.319	8.156	8.158	8.257	7.925	8.249	8.157	dLLC_Wt	-0.332	-4.565	0.00016	0.0077	ENSMUSG00000024726	67383	Carnmt1	carnosine N-methyltransferase 1	protein_coding;	19	18648128	18684564	+
6.873	6.972	7.318	7.66	7.072	7.102	7.476	6.832	6.922	7.489	7.087	7.154	dLLC_Wt	0.567	4.564	0.00016	0.0077	ENSMUSG00000033763	244654	Mtss2	MTSS I-BAR domain containing 2	protein_coding;	8	111448108	111468032	+
7.431	7.361	7.706	8.057	7.342	7.417	7.9	7.292	7.396	7.882	7.379	7.596	dLLC_Wt	0.486	4.562	0.00016	0.0077	ENSMUSG00000018765	23879	Fxr2	fragile X mental retardation, autosomal homolog 2	protein_coding;	11	69523816	69544123	+
2.212	2.004	1.488	0.783	1.661	1.288	1.148	1.793	2.108	1.135	1.475	1.471	dLLC_Wt	-0.972	-4.562	0.00016	0.0077	ENSMUSG00000024736	98170	Tmem132a	transmembrane protein 132A	protein_coding;	19	10835186	10847304	-
3.502	3.656	3.186	2.147	3.535	2.88	2.967	3.336	3.579	2.667	3.208	3.152	dLLC_Wt	-0.912	-4.56	0.00016	0.0078	ENSMUSG00000027765	18441	P2ry1	purinergic receptor P2Y, G-protein coupled 1	protein_coding;	3	60910216	60916403	+
6.061	6.153	6.363	6.635	5.92	6.33	6.583	6.253	6.107	6.499	6.125	6.418	dLLC_Wt	0.392	4.557	0.00016	0.0078	ENSMUSG00000021930	66674	Spryd7	SPRY domain containing 7	protein_coding;	14	61769442	61794335	-
0.207	0.112	-1.851	-0.497	-0.329	-1.709	-1.463	-1.581	0.16	-1.174	-1.019	-1.522	dLLC_Wt	-1.333	-4.555	0.00016	0.0078	ENSMUSG00000048794	243538	Cfap100	cilia and flagella associated protein 100	protein_coding;	6	90380461	90405779	-
1.845	1.685	0.985	0.189	1.378	1.149	0.295	0.446	1.765	0.587	1.264	0.37	dLLC_Wt	-1.178	-4.553	0.00016	0.0078	ENSMUSG00000001864	108897	Aif1l	allograft inflammatory factor 1-like	protein_coding;	2	31840151	31863454	+
7.395	7.684	6.35	6.929	6.77	7.587	6.601	6.855	7.539	6.64	7.178	6.728	dLLC_Wt	-0.899	-4.553	0.00016	0.0078	ENSMUSG00000035606	16716	Ky	kyphoscoliosis peptidase	protein_coding;	9	102382949	102423438	+
6.1	6.123	5.79	5.784	6.007	6.067	6.041	6.067	6.111	5.787	6.037	6.054	dLLC_Wt	-0.324	-4.552	0.00016	0.0078	ENSMUSG00000048429	69773	Timm29	translocase of inner mitochondrial membrane 29	protein_coding;	9	21504018	21507266	+
2.417	2.009	1.415	0.847	2.391	1.971	1.066	1.334	2.213	1.131	2.181	1.2	dLLC_Wt	-1.082	-4.55	0.00016	0.0078	ENSMUSG00000033544	72713	Angptl1	angiopoietin-like 1	protein_coding;	1	156666132	156688648	+
5.187	4.959	5.453	5.337	5.377	5.241	5.525	5.229	5.073	5.395	5.309	5.377	dLLC_Wt	0.322	4.546	0.00016	0.0079	ENSMUSG00000021392	70930	Nol8	nucleolar protein 8	protein_coding;	13	49806554	49832492	+
6.115	6.431	5.309	5.454	6.124	6.629	5.47	6.034	6.273	5.382	6.377	5.752	dLLC_Wt	-0.892	-4.541	0.00016	0.008	ENSMUSG00000025586	12877	Cpeb1	cytoplasmic polyadenylation element binding protein 1	protein_coding;	7	80996774	81105213	-
2.851	2.654	3.464	3.265	3.239	2.387	3.085	2.622	2.753	3.364	2.813	2.853	dLLC_Wt	0.612	4.54	0.00017	0.008	ENSMUSG00000041040	72750	Fam117b	family with sequence similarity 117, member B	protein_coding;	1	59952165	60024505	+
5.247	5.259	4.887	4.614	5.266	5.309	4.795	5.323	5.253	4.751	5.288	5.059	dLLC_Wt	-0.503	-4.539	0.00017	0.008	ENSMUSG00000041225	75415	Arhgap12	Rho GTPase activating protein 12	protein_coding;	18	6024427	6136098	-
4.298	4.138	4.44	4.964	4.258	4.099	4.662	4.157	4.218	4.702	4.179	4.409	dLLC_Wt	0.483	4.537	0.00017	0.008	ENSMUSG00000058638	65020	Zfp110	zinc finger protein 110	protein_coding;	7	12568688	12584504	+
6.991	6.838	7.082	7.323	7.058	6.944	7.15	6.889	6.915	7.202	7.001	7.02	dLLC_Wt	0.288	4.536	0.00017	0.008	ENSMUSG00000021039	66354	Snw1	SNW domain containing 1	protein_coding;	12	87495845	87519044	-
2.54	1.533	1.53	0.478	1.86	1.852	1.588	1.486	2.037	1.004	1.856	1.537	dLLC_Wt	-1.033	-4.535	0.00017	0.008	ENSMUSG00000032313	244886	Tmem266	transmembrane protein 266	protein_coding;	9	55234197	55345629	+
3.838	3.673	3.266	3.234	3.706	3.543	3.365	3.384	3.756	3.25	3.625	3.374	dLLC_Wt	-0.506	-4.534	0.00017	0.008	ENSMUSG00000026860	227700	Sh3glb2	SH3-domain GRB2-like endophilin B2	protein_coding;	2	30234821	30249349	-
4.482	4.476	4.771	5.189	4.636	4.633	5.082	4.529	4.479	4.98	4.635	4.805	dLLC_Wt	0.501	4.531	0.00017	0.0081	ENSMUSG00000038520	233204	Tbc1d17	TBC1 domain family, member 17	protein_coding;	7	44484047	44498503	-
2.683	2.406	1.648	1.724	2.378	2.736	2.348	2.758	2.545	1.686	2.557	2.553	dLLC_Wt	-0.859	-4.531	0.00017	0.0081	ENSMUSG00000071648	19881	Rom1	rod outer segment membrane protein 1	protein_coding;	19	8904755	8906720	-
6.428	6.025	6.654	6.619	6.705	6.291	6.953	5.958	6.227	6.637	6.498	6.455	dLLC_Wt	0.41	4.527	0.00017	0.0081	ENSMUSG00000002107	14007	Celf2	CUGBP, Elav-like family member 2	protein_coding;	2	6544505	7514374	-
1.637	1.359	2.995	2.276	1.51	1.965	1.443	2.021	1.498	2.635	1.737	1.732	dLLC_Wt	1.138	4.526	0.00017	0.0081	ENSMUSG00000021998	18826	Lcp1	lymphocyte cytosolic protein 1	protein_coding;	14	75368541	75468282	+
4.616	4.565	4.072	4.111	4.412	4.335	4.402	4.525	4.591	4.091	4.374	4.463	dLLC_Wt	-0.499	-4.521	0.00017	0.0082	ENSMUSG00000035614	328108	Togaram1	TOG array regulator of axonemal microtubules 1	protein_coding;	12	65012578	65069347	+
8.92	8.425	9.108	9.334	8.776	8.739	9.03	8.499	8.672	9.221	8.758	8.764	dLLC_Wt	0.548	4.52	0.00017	0.0082	ENSMUSG00000031636	53318	Pdlim3	PDZ and LIM domain 3	protein_coding;	8	46338498	46372585	+
5.226	5.151	5.673	5.601	5.16	5.312	5.487	5.228	5.189	5.637	5.236	5.357	dLLC_Wt	0.448	4.52	0.00017	0.0082	ENSMUSG00000025232	15211	Hexa	hexosaminidase A	protein_coding;	9	59446823	59472392	+
7.451	7.43	7.717	8.032	7.336	7.382	7.528	7.442	7.44	7.875	7.359	7.485	dLLC_Wt	0.434	4.52	0.00017	0.0082	ENSMUSG00000043079	104027	Synpo	synaptopodin	protein_coding;	18	60727045	60793214	-
8.53	8.541	8.788	8.773	8.437	8.555	8.635	8.458	8.535	8.781	8.496	8.546	dLLC_Wt	0.245	4.513	0.00018	0.0083	ENSMUSG00000041740	50849	Rnf10	ring finger protein 10	protein_coding;	5	115379471	115410957	-
3.831	3.903	4.433	4.545	3.893	3.456	4.229	3.836	3.867	4.489	3.674	4.032	dLLC_Wt	0.622	4.513	0.00018	0.0083	ENSMUSG00000021904	218877	Sema3g	sema domain, immunoglobulin domain (Ig), short basic domain, secreted, (semaphorin) 3G	protein_coding;	14	30939817	30952309	+
7.99	7.994	8.316	8.532	8.175	8.094	8.503	8.083	7.992	8.424	8.135	8.293	dLLC_Wt	0.432	4.512	0.00018	0.0083	ENSMUSG00000006005	108989	Tpr	translocated promoter region, nuclear basket protein	protein_coding;	1	150268589	150325686	+
7.381	7.711	7.202	6.806	7.393	7.523	7.043	7.821	7.546	7.004	7.458	7.432	dLLC_Wt	-0.542	-4.511	0.00018	0.0083	ENSMUSG00000038582	320717	Pptc7	PTC7 protein phosphatase homolog	protein_coding;	5	122422428	122462344	+
5.208	5.422	4.954	4.99	5.26	5.452	5.159	5.489	5.315	4.972	5.356	5.324	dLLC_Wt	-0.343	-4.51	0.00018	0.0083	ENSMUSG00000031776	107566	Arl2bp	ADP-ribosylation factor-like 2 binding protein	protein_coding;	8	95393228	95401053	+
9.104	9.31	8.903	8.745	9.008	9.172	8.81	9.296	9.207	8.824	9.09	9.053	dLLC_Wt	-0.383	-4.508	0.00018	0.0083	ENSMUSG00000022110	20916	Sucla2	succinate-Coenzyme A ligase, ADP-forming, beta subunit	protein_coding;	14	73762759	73833582	+
5.965	6.061	5.802	5.432	5.738	5.793	5.454	5.815	6.013	5.617	5.766	5.634	dLLC_Wt	-0.396	-4.505	0.00018	0.0083	ENSMUSG00000016664	23970	Pacsin2	protein kinase C and casein kinase substrate in neurons 2	protein_coding;	15	83259808	83348807	-
3.045	2.892	3.368	3.815	3.077	2.971	3.606	3.026	2.968	3.591	3.024	3.316	dLLC_Wt	0.623	4.502	0.00018	0.0084	ENSMUSG00000020453	56218	Patz1	POZ (BTB) and AT hook containing zinc finger 1	protein_coding;	11	3238874	3259083	+
-4.368	-4.942	-2.354	-2.615	-3.093	-3.091	-3.144	-4.149	-4.655	-2.484	-3.092	-3.647	dLLC_Wt	2.171	4.498	0.00018	0.0085	ENSMUSG00000005824	50930	Tnfsf14	tumor necrosis factor (ligand) superfamily, member 14	protein_coding;	17	57496492	57501177	-
7.546	7.806	7.417	7.141	7.427	7.465	7.186	7.636	7.676	7.279	7.446	7.411	dLLC_Wt	-0.397	-4.494	0.00018	0.0085	ENSMUSG00000037916	17995	Ndufv1	NADH:ubiquinone oxidoreductase core subunit V1	protein_coding;	19	4057384	4062806	-
4.428	4.459	4.67	5.03	4.456	4.521	4.782	4.592	4.444	4.85	4.489	4.687	dLLC_Wt	0.406	4.491	0.00019	0.0086	ENSMUSG00000022556	15499	Hsf1	heat shock factor 1	protein_coding;	15	76361622	76386113	+
8.051	8.321	7.932	7.343	8.129	8.24	7.634	8.454	8.186	7.638	8.185	8.044	dLLC_Wt	-0.549	-4.49	0.00019	0.0086	ENSMUSG00000063694	13063	Cycs	cytochrome c, somatic	protein_coding;	6	50539543	50543518	-
8.005	7.986	7.785	7.632	7.898	7.779	7.696	7.892	7.996	7.709	7.838	7.794	dLLC_Wt	-0.287	-4.49	0.00019	0.0086	ENSMUSG00000025103	83962	Btbd1	BTB (POZ) domain containing 1	protein_coding;	7	81441822	81479179	-
6.816	7.158	6.628	6.588	7.013	6.933	6.775	7.056	6.987	6.608	6.973	6.915	dLLC_Wt	-0.379	-4.488	0.00019	0.0086	ENSMUSG00000002010	15929	Idh3g	isocitrate dehydrogenase 3 (NAD+), gamma	protein_coding;	X	72822569	72830503	-
7.681	7.866	7.552	6.765	7.696	7.38	7.105	7.791	7.774	7.159	7.538	7.448	dLLC_Wt	-0.615	-4.488	0.00019	0.0086	ENSMUSG00000009863	67680	Sdhb	succinate dehydrogenase complex, subunit B, iron sulfur (Ip)	protein_coding;	4	140688514	140706504	+
8.143	8.072	8.223	8.659	8.183	8.241	8.552	8.055	8.108	8.441	8.212	8.303	dLLC_Wt	0.333	4.488	0.00019	0.0086	ENSMUSG00000062270	21761	Morf4l1	mortality factor 4 like 1	protein_coding;	9	89973718	89996827	-
6.164	6.147	5.78	5.766	6.045	6.182	5.861	6.098	6.155	5.773	6.114	5.979	dLLC_Wt	-0.382	-4.477	0.00019	0.0088	ENSMUSG00000022629	16564	Kif21a	kinesin family member 21A	protein_coding;	15	90817479	90934151	-
5.617	5.843	5.43	5.031	5.592	5.621	5.297	5.85	5.73	5.231	5.607	5.573	dLLC_Wt	-0.499	-4.476	0.00019	0.0088	ENSMUSG00000039640	56282	Mrpl12	mitochondrial ribosomal protein L12	protein_coding;	11	120375439	120379891	+
5.379	5.233	5.711	5.86	5.402	5.04	5.878	5.115	5.306	5.785	5.221	5.496	dLLC_Wt	0.479	4.474	0.00019	0.0088	ENSMUSG00000020263	216190	Appl2	adaptor protein, phosphotyrosine interaction, PH domain and leucine zipper containing 2	protein_coding;	10	83435897	83484602	-
0.798	0.764	-0.575	-0.313	0.838	0.358	0.217	-0.006	0.781	-0.444	0.598	0.105	dLLC_Wt	-1.225	-4.472	0.00019	0.0088	ENSMUSG00000019124	69938	Scrn1	secernin 1	protein_coding;	6	54478158	54543474	-
5.395	5.777	5.125	4.622	5.445	5.598	5.008	5.735	5.586	4.873	5.521	5.371	dLLC_Wt	-0.713	-4.472	0.00019	0.0088	ENSMUSG00000004748	67900	Mtfp1	mitochondrial fission process 1	protein_coding;	11	4041480	4045445	-
3.137	3.095	2.385	2.406	2.922	2.748	2.367	3.103	3.116	2.396	2.835	2.735	dLLC_Wt	-0.72	-4.469	0.0002	0.0088	ENSMUSG00000037408	94220	Cnnm4	cyclin M4	protein_coding;	1	36510701	36547845	+
7.246	7.301	7.015	6.904	7.064	7.238	6.86	7.205	7.273	6.96	7.151	7.032	dLLC_Wt	-0.314	-4.469	0.0002	0.0088	ENSMUSG00000019471	12539	Cdc37	cell division cycle 37	protein_coding;	9	21044518	21061278	-
5.978	6.295	5.716	5.781	6.152	6.262	5.787	6.407	6.136	5.748	6.207	6.097	dLLC_Wt	-0.388	-4.469	0.0002	0.0088	ENSMUSG00000043445	67078	Pgp	phosphoglycolate phosphatase	protein_coding;	17	24689366	24692084	+
5.231	5.109	5.636	5.665	5.084	4.753	5.547	4.791	5.17	5.65	4.919	5.169	dLLC_Wt	0.481	4.465	0.0002	0.0089	ENSMUSG00000042726	231712	Trafd1	TRAF type zinc finger domain containing 1	protein_coding;	5	121509788	121523695	-
6.45	6.397	5.888	5.8	6.586	6.457	5.897	6.303	6.423	5.844	6.522	6.1	dLLC_Wt	-0.579	-4.463	0.0002	0.0089	ENSMUSG00000025499	15461	Hras	Harvey rat sarcoma virus oncogene	protein_coding;	7	140769018	140773918	-
-1.199	-3.341	-3.953	-4.4	-3.648	-2.982	-4.942	-4.816	-2.27	-4.176	-3.315	-4.879	dLLC_Wt	-1.906	-4.462	0.0002	0.0089	ENSMUSG00000023017	11419	Asic1	acid-sensing (proton-gated) ion channel 1	protein_coding;	15	99568249	99599011	+
4.589	4.814	4.155	4.446	4.362	4.559	4.458	4.777	4.701	4.3	4.461	4.617	dLLC_Wt	-0.401	-4.459	0.0002	0.009	ENSMUSG00000027710	229211	Acad9	acyl-Coenzyme A dehydrogenase family, member 9	protein_coding;	3	36120128	36147002	+
4.15	4.194	4.624	4.704	4.235	4.267	4.628	4.334	4.172	4.664	4.251	4.481	dLLC_Wt	0.492	4.455	0.0002	0.009	ENSMUSG00000018572	78246	Phf23	PHD finger protein 23	protein_coding;	11	69886603	69890835	+
6.148	6.076	5.584	5.004	5.944	6.58	5.77	5.878	6.112	5.294	6.262	5.824	dLLC_Wt	-0.818	-4.455	0.0002	0.009	ENSMUSG00000056749	18030	Nfil3	nuclear factor, interleukin 3, regulated	protein_coding;	13	53121245	53135109	-
3.266	3.205	4.153	3.857	3.399	3.373	3.468	3.384	3.235	4.005	3.386	3.426	dLLC_Wt	0.77	4.453	0.0002	0.009	ENSMUSG00000038264	20361	Sema7a	sema domain, immunoglobulin domain (Ig), and GPI membrane anchor, (semaphorin) 7A	protein_coding;	9	57847395	57870148	+
7.017	6.981	6.642	6.67	7.003	6.889	7.123	6.952	6.999	6.656	6.946	7.037	dLLC_Wt	-0.343	-4.453	0.0002	0.009	ENSMUSG00000021579	432779	Lrrc14b	leucine rich repeat containing 14B	protein_coding;	13	74507697	74512124	-
2.985	2.872	3.276	3.532	3.036	2.832	3.158	2.79	2.928	3.404	2.934	2.974	dLLC_Wt	0.476	4.451	0.0002	0.0091	ENSMUSG00000024130	27410	Abca3	ATP-binding cassette, sub-family A (ABC1), member 3	protein_coding;	17	24570924	24629175	+
4.209	4.109	4.611	5.058	4.264	4.257	4.729	4.091	4.159	4.834	4.261	4.41	dLLC_Wt	0.675	4.448	0.00021	0.0091	ENSMUSG00000001909	212528	Trmt1	tRNA methyltransferase 1	protein_coding;	8	85412936	85426437	+
-4.942	-4.283	-2.91	-2.773	-4.942	-4.364	-4.942	-4.942	-4.613	-2.842	-4.653	-4.942	dLLC_Wt	1.771	4.447	0.00021	0.0091	ENSMUSG00000044103	215257	Il1f9	interleukin 1 family, member 9	protein_coding;	2	24076488	24083580	+
4.909	4.717	5.158	5.163	5.052	5.016	5.083	4.903	4.813	5.161	5.034	4.993	dLLC_Wt	0.348	4.446	0.00021	0.0091	ENSMUSG00000001016	67781	Ilf2	interleukin enhancer binding factor 2	protein_coding;	3	90383433	90395686	+
4.129	4.269	2.985	3.36	3.755	4.331	3.576	3.807	4.199	3.172	4.043	3.692	dLLC_Wt	-1.027	-4.446	0.00021	0.0091	ENSMUSG00000028584	242735	Lrrc38	leucine rich repeat containing 38	protein_coding;	4	143076327	143097602	+
4.824	4.658	4.299	3.937	4.446	4.568	4.33	4.334	4.741	4.118	4.507	4.332	dLLC_Wt	-0.623	-4.441	0.00021	0.0092	ENSMUSG00000066607	319477	Insyn1	inhibitory synaptic factor 1	protein_coding;	9	58395886	58407063	+
7.995	8.09	7.394	7.276	8.077	8.043	7.38	8.102	8.043	7.335	8.06	7.741	dLLC_Wt	-0.707	-4.437	0.00021	0.0093	ENSMUSG00000027887	17306	Sypl2	synaptophysin-like 2	protein_coding;	3	108118788	108133964	-
8.745	8.922	8.66	8.321	8.763	8.706	8.516	8.824	8.834	8.49	8.734	8.67	dLLC_Wt	-0.343	-4.436	0.00021	0.0093	ENSMUSG00000027406	170718	Idh3b	isocitrate dehydrogenase 3 (NAD+) beta	protein_coding;	2	130121229	130126467	-
3.79	3.61	4.377	4.062	3.822	3.484	3.891	3.374	3.7	4.219	3.653	3.633	dLLC_Wt	0.519	4.436	0.00021	0.0093	ENSMUSG00000000275	217069	Trim25	tripartite motif-containing 25	protein_coding;	11	88890202	88911119	+
4.86	4.781	5.409	5.872	4.686	4.922	5.433	4.88	4.82	5.641	4.804	5.157	dLLC_Wt	0.82	4.432	0.00021	0.0093	ENSMUSG00000007029	22321	Vars	valyl-tRNA synthetase	protein_coding;	17	35219963	35235298	+
6.928	6.562	6.136	6.334	6.512	6.67	6.415	6.552	6.745	6.235	6.591	6.483	dLLC_Wt	-0.51	-4.431	0.00022	0.0093	ENSMUSG00000034295	225288	Fhod3	formin homology 2 domain containing 3	protein_coding;	18	24841680	25266558	+
6.647	6.509	7.009	7.199	6.818	6.722	7.044	6.62	6.578	7.104	6.77	6.832	dLLC_Wt	0.526	4.43	0.00022	0.0093	ENSMUSG00000029014	22791	Dnajc2	DnaJ heat shock protein family (Hsp40) member C2	protein_coding;	5	21962265	21990249	-
7.779	8.042	7.621	7.445	7.701	7.753	7.423	7.96	7.911	7.533	7.727	7.691	dLLC_Wt	-0.378	-4.429	0.00022	0.0093	ENSMUSG00000026260	67273	Ndufa10	NADH:ubiquinone oxidoreductase subunit A10	protein_coding;	1	92366732	92401582	-
6.485	6.356	6.789	6.861	6.396	6.396	6.886	6.35	6.42	6.825	6.396	6.618	dLLC_Wt	0.404	4.429	0.00022	0.0093	ENSMUSG00000040463	18432	Mybbp1a	MYB binding protein (P160) 1a	protein_coding;	11	72332181	72342594	+
4.141	3.94	4.337	4.673	4.016	4.177	4.394	4.082	4.041	4.505	4.096	4.238	dLLC_Wt	0.464	4.428	0.00022	0.0093	ENSMUSG00000011114	21376	Tbrg1	transforming growth factor beta regulated gene 1	protein_coding;	9	37560059	37568608	-
10.003	9.786	10.093	10.331	10.116	9.923	10.311	9.822	9.894	10.212	10.02	10.066	dLLC_Wt	0.318	4.427	0.00022	0.0093	ENSMUSG00000021843	16709	Ktn1	kinectin 1	protein_coding;	14	47885905	47977351	+
2.862	3.542	1.758	2.747	2.526	2.196	2.779	2.754	3.202	2.253	2.361	2.766	dLLC_Wt	-0.949	-4.424	0.00022	0.0094	ENSMUSG00000000183	14177	Fgf6	fibroblast growth factor 6	protein_coding;	6	126992549	127005150	+
5.452	5.588	4.604	4.79	5.703	5.802	5.38	5.412	5.52	4.697	5.753	5.396	dLLC_Wt	-0.823	-4.422	0.00022	0.0094	ENSMUSG00000022235	69574	Cmbl	carboxymethylenebutenolidase-like (Pseudomonas)	protein_coding;	15	31565535	31590265	+
5.244	5.09	5.5	5.776	5.609	5.284	5.718	5.204	5.167	5.638	5.447	5.461	dLLC_Wt	0.471	4.42	0.00022	0.0094	ENSMUSG00000041777	66935	Cir1	corepressor interacting with RBPJ, 1	protein_coding;	2	73113449	73143045	-
3.93	3.999	3.543	3.468	3.93	3.926	3.778	3.947	3.965	3.506	3.928	3.862	dLLC_Wt	-0.459	-4.417	0.00022	0.0095	ENSMUSG00000002332	52585	Dhrs1	dehydrogenase/reductase (SDR family) member 1	protein_coding;	14	55976477	55983147	-
7.195	6.919	7.489	7.718	7.46	7.305	7.611	7.194	7.057	7.603	7.383	7.402	dLLC_Wt	0.547	4.416	0.00022	0.0095	ENSMUSG00000028333	67628	Anp32b	acidic (leucine-rich) nuclear phosphoprotein 32 family, member B	protein_coding;	4	46450902	46472657	+
4.422	4.442	4.988	5.422	4.47	4.638	5.077	4.609	4.432	5.205	4.554	4.843	dLLC_Wt	0.773	4.416	0.00022	0.0095	ENSMUSG00000042628	217695	Zfyve1	zinc finger, FYVE domain containing 1	protein_coding;	12	83593332	83643996	-
8.263	8.355	8.918	9.158	8.434	8.633	9.049	8.762	8.309	9.038	8.533	8.905	dLLC_Wt	0.729	4.414	0.00022	0.0095	ENSMUSG00000020593	14245	Lpin1	lipin 1	protein_coding;	12	16585670	16696967	-
5.329	5.684	4.71	4.941	4.927	5.741	4.761	5.395	5.506	4.826	5.334	5.078	dLLC_Wt	-0.68	-4.411	0.00023	0.0095	ENSMUSG00000030102	16438	Itpr1	inositol 1,4,5-trisphosphate receptor 1	protein_coding;	6	108190057	108528070	+
2.672	1.411	0.179	1.105	2.812	2.367	1.83	1.91	2.041	0.642	2.59	1.87	dLLC_Wt	-1.399	-4.409	0.00023	0.0096	ENSMUSG00000055214	319455	Pld5	phospholipase D family, member 5	protein_coding;	1	175789872	176102878	-
9.048	8.917	9.336	9.594	9.172	9.09	9.455	9.082	8.982	9.465	9.131	9.269	dLLC_Wt	0.482	4.408	0.00023	0.0096	ENSMUSG00000026234	17975	Ncl	nucleolin	protein_coding;	1	86272441	86287122	-
-2.94	-4.942	-1.095	-3.174	-3.18	-4.942	-2.121	-2.826	-3.941	-2.134	-4.061	-2.474	dLLC_Wt	1.807	4.408	0.00023	0.0096	ENSMUSG00000060459	385643	Kng2	kininogen 2	protein_coding;	16	22804604	22848232	-
4.531	4.352	3.943	3.757	3.931	3.685	3.557	3.496	4.441	3.85	3.808	3.527	dLLC_Wt	-0.591	-4.405	0.00023	0.0096	ENSMUSG00000052512	78286	Nav2	neuron navigator 2	protein_coding;	7	48558464	49259838	+
2.623	2.93	3.282	3.85	2.616	3.1	3.334	3.02	2.777	3.566	2.858	3.177	dLLC_Wt	0.79	4.404	0.00023	0.0096	ENSMUSG00000052566	170833	Hook2	hook microtubule tethering protein 2	protein_coding;	8	85717232	85729978	+
5.294	5.271	5.63	5.833	5.442	5.449	5.702	5.352	5.283	5.731	5.446	5.527	dLLC_Wt	0.449	4.401	0.00023	0.0097	ENSMUSG00000031370	22184	Zrsr2	zinc finger (CCCH type), RNA binding motif and serine/arginine rich 2	protein_coding;	X	162718439	162741657	-
-3.371	-4.942	-4.942	-4.942	-4.942	-4.942	-4.942	-4.905	-4.157	-4.942	-4.942	-4.924	dLLC_Wt	-0.786	-4.398	0.00023	0.0097	ENSMUSG00000047014	271036	Catsperb	cation channel sperm associated auxiliary subunit beta	protein_coding;	12	101370912	101592268	+
6.765	7.061	6.465	6.297	6.568	6.791	6.105	7.127	6.913	6.381	6.679	6.616	dLLC_Wt	-0.532	-4.397	0.00023	0.0097	ENSMUSG00000032786	11655	Alas1	aminolevulinic acid synthase 1	protein_coding;	9	106110654	106125853	-
8.084	8.376	8.032	7.662	7.939	7.984	7.638	8.317	8.23	7.847	7.961	7.977	dLLC_Wt	-0.383	-4.396	0.00023	0.0097	ENSMUSG00000004789	78920	Dlst	dihydrolipoamide S-succinyltransferase (E2 component of 2-oxo-glutarate complex)	protein_coding;	12	85157607	85181619	+
4.931	5.302	5.67	6.078	4.897	5.582	5.508	5.497	5.117	5.874	5.239	5.503	dLLC_Wt	0.757	4.392	0.00024	0.0098	ENSMUSG00000028841	194231	Cnksr1	connector enhancer of kinase suppressor of Ras 1	protein_coding;	4	133955352	133965710	-
1.639	2.003	0.933	1.005	1.257	1.87	0.939	1.389	1.821	0.969	1.563	1.164	dLLC_Wt	-0.852	-4.391	0.00024	0.0098	ENSMUSG00000027386	70370	Fbln7	fibulin 7	protein_coding;	2	128704901	128738954	+
3.374	2.744	2.176	2.082	2.993	2.821	2.765	2.752	3.059	2.129	2.907	2.759	dLLC_Wt	-0.93	-4.39	0.00024	0.0098	ENSMUSG00000062785	16504	Kcnc3	potassium voltage gated channel, Shaw-related subfamily, member 3	protein_coding;	7	44240088	44254178	+
5.83	5.585	6.204	6.188	5.712	5.806	6.133	5.78	5.708	6.196	5.759	5.957	dLLC_Wt	0.488	4.389	0.00024	0.0098	ENSMUSG00000020869	98238	Lrrc59	leucine rich repeat containing 59	protein_coding;	11	94520593	94536042	+
5.35	5.259	5.6	5.783	5.363	5.293	5.768	5.216	5.305	5.691	5.328	5.492	dLLC_Wt	0.387	4.387	0.00024	0.0099	ENSMUSG00000040859	100383	Bsdc1	BSD domain containing 1	protein_coding;	4	129355374	129382291	+
4.712	4.507	4.998	5.128	4.893	4.628	5.143	4.371	4.61	5.063	4.76	4.757	dLLC_Wt	0.453	4.387	0.00024	0.0099	ENSMUSG00000091811	66300	Inafm1	InaF motif containing 1	protein_coding;	7	16005938	16007542	-
4.346	4.479	4.63	5.011	4.335	4.43	4.688	4.409	4.413	4.82	4.382	4.549	dLLC_Wt	0.407	4.386	0.00024	0.0099	ENSMUSG00000015971	56249	Actr8	ARP8 actin-related protein 8	protein_coding;	14	29700294	29728311	+
0.541	0.151	1.489	1.241	0.431	1.067	1.285	0.85	0.346	1.365	0.749	1.067	dLLC_Wt	1.019	4.385	0.00024	0.0099	ENSMUSG00000066800	24014	Rnasel	ribonuclease L (2', 5'-oligoisoadenylate synthetase-dependent)	protein_coding;	1	153625172	153639967	+
7.576	8.673	7.803	6.662	7.838	8.591	7.012	8.723	8.125	7.232	8.214	7.868	dLLC_Wt	-0.892	-4.384	0.00024	0.0099	ENSMUSG00000021270	15519	Hsp90aa1	heat shock protein 90, alpha (cytosolic), class A member 1	protein_coding;	12	110657039	110669162	-
3.391	3.525	3.012	3.005	3.036	3.349	3.106	3.47	3.458	3.008	3.192	3.288	dLLC_Wt	-0.45	-4.38	0.00024	0.01	ENSMUSG00000040521	66399	Tsfm	Ts translation elongation factor, mitochondrial	protein_coding;	10	126847441	126866709	-
0.856	1.581	-0.154	-0.48	0.971	1.277	-0.238	1.616	1.219	-0.317	1.124	0.689	dLLC_Wt	-1.536	-4.379	0.00024	0.01	ENSMUSG00000026494	269152	Kif26b	kinesin family member 26B	protein_coding;	1	178356690	178766765	+
6.155	6.231	5.716	5.026	5.96	5.473	5.346	6.202	6.193	5.371	5.716	5.774	dLLC_Wt	-0.822	-4.377	0.00025	0.01	ENSMUSG00000001334	384061	Fndc5	fibronectin type III domain containing 5	protein_coding;	4	129030792	129038386	+
5.289	5.419	4.938	4.883	5.107	5.289	4.941	5.309	5.354	4.91	5.198	5.125	dLLC_Wt	-0.444	-4.376	0.00025	0.01	ENSMUSG00000017132	19157	Cyth1	cytohesin 1	protein_coding;	11	118022845	118139418	-
2.567	2.56	1.4	1.189	2.198	3.317	1.692	1.586	2.563	1.295	2.758	1.639	dLLC_Wt	-1.268	-4.375	0.00025	0.01	ENSMUSG00000021765	14313	Fst	follistatin	protein_coding;	13	114588826	114595487	-
5.737	5.913	6.539	6.208	5.908	6.03	6.115	6.102	5.825	6.373	5.969	6.109	dLLC_Wt	0.548	4.374	0.00025	0.01	ENSMUSG00000059796	13681	Eif4a1	eukaryotic translation initiation factor 4A1	protein_coding;	11	69557762	69563249	-
6.406	6.64	6.727	7.154	6.411	6.734	6.543	6.784	6.523	6.941	6.572	6.664	dLLC_Wt	0.418	4.374	0.00025	0.01	ENSMUSG00000025429	19201	Pstpip2	proline-serine-threonine phosphatase-interacting protein 2	protein_coding;	18	77877614	77970579	+
6.089	5.517	6.629	6.738	6.002	5.944	7.022	5.382	5.803	6.683	5.973	6.202	dLLC_Wt	0.88	4.373	0.00025	0.01	ENSMUSG00000022357	268807	Klhl38	kelch-like 38	protein_coding;	15	58177969	58187565	-
1.698	1.775	3.727	4.097	1.395	1.91	4.727	3.05	1.737	3.912	1.652	3.889	dLLC_Wt	2.175	4.372	0.00025	0.01	ENSMUSG00000073940	101488143	Hbb-bt	hemoglobin, beta adult t chain	protein_coding;	7	103461731	103463203	-
7.859	7.941	7.599	7.6	7.766	7.864	7.669	7.874	7.9	7.599	7.815	7.772	dLLC_Wt	-0.3	-4.366	0.00025	0.01	ENSMUSG00000059119	17955	Nap1l4	nucleosome assembly protein 1-like 4	protein_coding;	7	143067316	143102843	-
4.844	4.809	5.311	5.547	5.041	5.01	5.407	5.163	4.826	5.429	5.025	5.285	dLLC_Wt	0.603	4.365	0.00025	0.01	ENSMUSG00000090733	57294	Rps27	ribosomal protein S27	protein_coding;	3	90119829	90120958	-
2.477	2.443	3.492	3.268	2.661	2.344	2.947	2.49	2.46	3.38	2.502	2.718	dLLC_Wt	0.92	4.359	0.00026	0.01	ENSMUSG00000029810	65963	Tmem176b	transmembrane protein 176B	protein_coding;	6	48810752	48818430	-
4.729	4.488	4.988	5.072	4.73	4.671	4.93	4.575	4.608	5.03	4.701	4.753	dLLC_Wt	0.421	4.359	0.00026	0.01	ENSMUSG00000071074	28064	Yipf3	Yip1 domain family, member 3	protein_coding;	17	46559006	46563463	+
4.338	4.583	3.881	4.118	4.036	4.287	3.758	4.385	4.461	3.999	4.161	4.072	dLLC_Wt	-0.462	-4.358	0.00026	0.01	ENSMUSG00000030084	18844	Plxna1	plexin A1	protein_coding;	6	89293296	89339602	-
-0.142	0.158	-0.692	-2.165	-0.711	-0.886	-1.613	-0.931	0.008	-1.428	-0.798	-1.272	dLLC_Wt	-1.436	-4.356	0.00026	0.01	ENSMUSG00000048814	381338	Lonrf2	LON peptidase N-terminal domain and ring finger 2	protein_coding;	1	38832726	38875792	-
4.415	4.075	2.697	3.843	3.864	4.219	3.058	3.627	4.245	3.27	4.042	3.343	dLLC_Wt	-0.975	-4.356	0.00026	0.01	ENSMUSG00000025610	224419	Map3k7cl	Map3k7 C-terminal like	protein_coding;	16	87350218	87392224	+
4.208	4.32	3.745	3.607	3.951	3.753	3.776	3.766	4.264	3.676	3.852	3.771	dLLC_Wt	-0.588	-4.355	0.00026	0.01	ENSMUSG00000038143	71069	Stox2	storkhead box 2	protein_coding;	8	47633083	47899397	-
1.35	0.65	3.278	2.322	1.304	2.008	2.218	2.062	1	2.8	1.656	2.14	dLLC_Wt	1.8	4.355	0.00026	0.01	ENSMUSG00000022346	17869	Myc	myelocytomatosis oncogene	protein_coding;	15	61857240	61862223	+
-4.942	-3.812	-2.583	-2.47	-4.942	-3.547	-4.669	-4.716	-4.377	-2.527	-4.245	-4.692	dLLC_Wt	1.85	4.355	0.00026	0.01	ENSMUSG00000043939	328830	A530064D06Rik	RIKEN cDNA A530064D06 gene	protein_coding;	17	48456296	48474443	-
8.62	8.663	8.339	8.224	8.682	8.772	8.452	8.997	8.642	8.281	8.727	8.725	dLLC_Wt	-0.36	-4.351	0.00026	0.01	ENSMUSG00000062070	18655	Pgk1	phosphoglycerate kinase 1	protein_coding;	X	105230706	105247305	+
4.382	4.312	4.83	4.84	4.333	4.502	4.79	4.47	4.347	4.835	4.418	4.63	dLLC_Wt	0.488	4.35	0.00026	0.01	ENSMUSG00000050244	217995	Heatr1	HEAT repeat containing 1	protein_coding;	13	12409908	12455170	+
7.852	7.679	7.079	7.349	7.886	7.798	7.556	7.673	7.766	7.214	7.842	7.615	dLLC_Wt	-0.552	-4.345	0.00027	0.01	ENSMUSG00000021493	67399	Pdlim7	PDZ and LIM domain 7	protein_coding;	13	55643608	55661489	-
5.3	5.431	5.702	6.021	5.232	5.432	5.665	5.427	5.365	5.862	5.332	5.546	dLLC_Wt	0.496	4.345	0.00027	0.01	ENSMUSG00000021144	116870	Mta1	metastasis associated 1	protein_coding;	12	113061898	113100826	+
-2.945	-2.975	-0.533	-0.801	-1.543	-1.757	-0.661	-1.687	-2.96	-0.667	-1.65	-1.174	dLLC_Wt	2.293	4.344	0.00027	0.01	ENSMUSG00000098112	668218	Bin2	bridging integrator 2	protein_coding;	15	100538958	100567434	-
5.409	5.457	5.669	5.896	5.68	5.674	5.896	5.768	5.433	5.782	5.677	5.832	dLLC_Wt	0.349	4.34	0.00027	0.011	ENSMUSG00000026977	57438	Marchf7	membrane associated ring-CH-type finger 7	protein_coding;	2	60040231	60081020	+
6.079	6.181	6.341	6.449	6.176	6.257	6.367	6.214	6.13	6.395	6.217	6.291	dLLC_Wt	0.265	4.339	0.00027	0.011	ENSMUSG00000028879	100226	Stx12	syntaxin 12	protein_coding;	4	132580812	132611820	-
4.812	4.821	4.659	4.253	4.541	4.631	4.542	4.81	4.816	4.456	4.586	4.676	dLLC_Wt	-0.36	-4.334	0.00027	0.011	ENSMUSG00000042215	213539	Bag2	BCL2-associated athanogene 2	protein_coding;	1	33784565	33796876	-
6.259	6.231	6.471	6.638	6.118	6.338	6.62	6.304	6.245	6.555	6.228	6.462	dLLC_Wt	0.31	4.332	0.00027	0.011	ENSMUSG00000029147	14208	Ppm1g	protein phosphatase 1G (formerly 2C), magnesium-dependent, gamma isoform	protein_coding;	5	31360008	31378031	-
7.128	7.054	7.303	7.552	7.249	7.195	7.533	7.114	7.091	7.427	7.222	7.323	dLLC_Wt	0.336	4.332	0.00027	0.011	ENSMUSG00000022336	16341	Eif3e	eukaryotic translation initiation factor 3, subunit E	protein_coding;	15	43113454	43146115	-
12.05	11.963	11.202	11.409	12.246	12.44	11.828	12.123	12.006	11.305	12.343	11.975	dLLC_Wt	-0.701	-4.332	0.00027	0.011	ENSMUSG00000005716	19293	Pvalb	parvalbumin	protein_coding;	15	78075314	78090600	-
4.811	4.797	4.361	4.419	4.728	4.688	4.594	4.757	4.804	4.39	4.708	4.675	dLLC_Wt	-0.414	-4.332	0.00027	0.011	ENSMUSG00000022677	66086	Cep20	centrosomal protein 20	protein_coding;	16	14117108	14135269	-
9.675	9.523	8.909	9.007	9.537	9.639	9.282	9.483	9.599	8.958	9.588	9.382	dLLC_Wt	-0.641	-4.33	0.00028	0.011	ENSMUSG00000017817	59091	Jph2	junctophilin 2	protein_coding;	2	163178162	163239913	-
3.159	3.765	4.247	4.788	3.321	4.454	4.427	4.117	3.462	4.517	3.887	4.272	dLLC_Wt	1.055	4.33	0.00028	0.011	ENSMUSG00000029416	100561	Slc15a4	solute carrier family 15, member 4	protein_coding;	5	127672728	127709961	-
6.306	6.18	6.52	6.953	6.149	6.379	6.831	6.249	6.243	6.737	6.264	6.54	dLLC_Wt	0.494	4.329	0.00028	0.011	ENSMUSG00000039041	56436	Adrm1	adhesion regulating molecule 1	protein_coding;	2	179813278	179818079	+
4.121	3.879	3.167	3.148	3.822	3.86	3.063	3.6	4	3.158	3.841	3.331	dLLC_Wt	-0.842	-4.329	0.00028	0.011	ENSMUSG00000039765	231214	Cc2d2a	coiled-coil and C2 domain containing 2A	protein_coding;	5	43819688	43898314	+
-2.879	-2.434	-0.577	-1.126	-1.709	-2.527	-2.04	-2.805	-2.656	-0.852	-2.118	-2.423	dLLC_Wt	1.804	4.328	0.00028	0.011	ENSMUSG00000060224	74580	Pyroxd2	pyridine nucleotide-disulphide oxidoreductase domain 2	protein_coding;	19	42714297	42741214	-
4.766	4.737	5.894	5.705	5.081	4.72	4.844	4.999	4.751	5.8	4.901	4.921	dLLC_Wt	1.048	4.327	0.00028	0.011	ENSMUSG00000060036	27367	Rpl3	ribosomal protein L3	protein_coding;	15	79961992	79976069	-
7.106	7.193	7.303	7.794	7.211	7.217	7.771	7.057	7.15	7.549	7.214	7.414	dLLC_Wt	0.399	4.323	0.00028	0.011	ENSMUSG00000019528	27357	Gyg	glycogenin	protein_coding;	3	20176248	20209481	-
4.315	4.1	4.756	4.843	4.032	3.759	4.304	3.844	4.207	4.799	3.895	4.074	dLLC_Wt	0.592	4.32	0.00028	0.011	ENSMUSG00000054509	328417	Parp4	poly (ADP-ribose) polymerase family, member 4	protein_coding;	14	56813076	56897251	+
8.565	8.319	7.528	7.754	8.669	8.589	7.915	7.88	8.442	7.641	8.629	7.898	dLLC_Wt	-0.801	-4.318	0.00028	0.011	ENSMUSG00000026879	227753	Gsn	gelsolin	protein_coding;	2	35146392	35197904	+
6.594	6.627	6.899	7.154	6.415	6.658	6.892	6.568	6.61	7.026	6.537	6.73	dLLC_Wt	0.416	4.317	0.00028	0.011	ENSMUSG00000010517	14084	Faf1	Fas-associated factor 1	protein_coding;	4	109533785	109821157	+
-2.318	-2.736	-4.942	-4.579	-4.454	-4.487	-3.008	-3.837	-2.527	-4.761	-4.471	-3.422	dLLC_Wt	-2.234	-4.315	0.00029	0.011	ENSMUSG00000114590	328324	5930438M14Rik	RIKEN cDNA 5930438M14 gene	lncRNA;	13	101368635	101384059	+
7.204	7.524	7.107	6.562	7.303	7.13	6.809	7.518	7.364	6.835	7.217	7.164	dLLC_Wt	-0.529	-4.314	0.00029	0.011	ENSMUSG00000018770	228033	Atp5g3	ATP synthase, H+ transporting, mitochondrial F0 complex, subunit C3 (subunit 9)	protein_coding;	2	73738791	73741670	-
4.542	4.708	4.056	4.323	4.527	4.686	4.376	4.749	4.625	4.19	4.606	4.563	dLLC_Wt	-0.435	-4.314	0.00029	0.011	ENSMUSG00000037049	20597	Smpd1	sphingomyelin phosphodiesterase 1, acid lysosomal	protein_coding;	7	105203567	105207596	+
4.875	4.936	5.438	5.356	4.823	5.231	5.156	5.109	4.906	5.397	5.027	5.132	dLLC_Wt	0.491	4.313	0.00029	0.011	ENSMUSG00000061024	59014	Rrs1	ribosome biogenesis regulator 1	protein_coding;	1	9615633	9617680	+
6.424	6.443	6.527	6.93	6.303	6.399	6.699	6.431	6.434	6.729	6.351	6.565	dLLC_Wt	0.295	4.313	0.00029	0.011	ENSMUSG00000040725	232989	Hnrnpul1	heterogeneous nuclear ribonucleoprotein U-like 1	protein_coding;	7	25420590	25454182	-
6.76	6.644	7.069	6.966	7.09	6.8	7.05	7.061	6.702	7.018	6.945	7.056	dLLC_Wt	0.316	4.311	0.00029	0.011	ENSMUSG00000037608	72567	Bclaf1	BCL2-associated transcription factor 1	protein_coding;	10	20188215	20220359	+
8.511	8.473	8.927	9.212	8.382	8.452	8.99	8.382	8.492	9.07	8.417	8.686	dLLC_Wt	0.578	4.308	0.00029	0.011	ENSMUSG00000028760	230861	Eif4g3	eukaryotic translation initiation factor 4 gamma, 3	protein_coding;	4	137720333	137935819	+
5.22	4.777	4.127	4.473	5.014	5.035	4.507	5.122	4.998	4.3	5.025	4.814	dLLC_Wt	-0.698	-4.308	0.00029	0.011	ENSMUSG00000060961	54403	Slc4a4	solute carrier family 4 (anion exchanger), member 4	protein_coding;	5	89034345	89387512	+
8.146	8.032	8.588	9.047	8.275	8.278	8.905	8.094	8.089	8.817	8.277	8.499	dLLC_Wt	0.729	4.306	0.00029	0.011	ENSMUSG00000005625	19185	Psmd4	proteasome (prosome, macropain) 26S subunit, non-ATPase, 4	protein_coding;	3	94940005	94949925	-
7.327	7.146	7.576	8.13	7.061	7.344	7.791	7.205	7.236	7.853	7.203	7.498	dLLC_Wt	0.616	4.304	0.00029	0.011	ENSMUSG00000025579	14387	Gaa	glucosidase, alpha, acid	protein_coding;	11	119158713	119176280	+
3.978	4.116	3.198	3.335	3.421	3.797	3.125	4.252	4.047	3.266	3.609	3.689	dLLC_Wt	-0.781	-4.302	0.00029	0.011	ENSMUSG00000038349	227120	Plcl1	phospholipase C-like 1	protein_coding;	1	55445080	55793444	+
1.511	1.584	2.117	2.244	1.44	2.229	2.005	2.008	1.547	2.18	1.835	2.006	dLLC_Wt	0.633	4.296	0.0003	0.011	ENSMUSG00000028318	64424	Polr1e	polymerase (RNA) I polypeptide E	protein_coding;	4	45018583	45036565	+
-0.466	-0.708	1.53	0.447	-0.265	0.459	-0.057	-0.136	-0.587	0.989	0.097	-0.097	dLLC_Wt	1.575	4.291	0.0003	0.011	ENSMUSG00000112023	14727	Lilr4b	leukocyte immunoglobulin-like receptor, subfamily B, member 4B	protein_coding;	10	51356728	51362799	+
4.792	4.755	5.239	5.153	5.049	4.423	4.686	4.553	4.774	5.196	4.736	4.619	dLLC_Wt	0.422	4.289	0.0003	0.011	ENSMUSG00000043279	384309	Trim56	tripartite motif-containing 56	protein_coding;	5	137134498	137145063	-
4.16	3.985	4.43	4.581	4.318	4.024	4.548	4.135	4.073	4.506	4.171	4.342	dLLC_Wt	0.433	4.269	0.00032	0.012	ENSMUSG00000006127	19062	Inpp5k	inositol polyphosphate 5-phosphatase K	protein_coding;	11	75521814	75539697	+
4.79	4.73	5.538	4.987	4.83	4.685	5.042	5.061	4.76	5.262	4.758	5.052	dLLC_Wt	0.503	4.256	0.00033	0.012	ENSMUSG00000021109	15251	Hif1a	hypoxia inducible factor 1, alpha subunit	protein_coding;	12	73948149	73994304	+
-4.942	-3.725	-3.078	-2.029	-3.334	-2.585	-2.02	-4.777	-4.333	-2.553	-2.959	-3.398	dLLC_Wt	1.78	4.207	0.00037	0.013	ENSMUSG00000030413	21946	Pglyrp1	peptidoglycan recognition protein 1	protein_coding;	7	18605256	18624384	+
-3.125	-4.444	0.265	-1.968	-3.666	-2.557	-2.388	-2.783	-3.785	-0.851	-3.112	-2.585	dLLC_Wt	2.933	4.206	0.00037	0.013	ENSMUSG00000026068	16174	Il18rap	interleukin 18 receptor accessory protein	protein_coding;	1	40554522	40590865	+
0.832	-0.351	-1.244	-1.579	-0.218	-0.8	-0.633	-0.916	0.241	-1.412	-0.509	-0.774	dLLC_Wt	-1.652	-4.206	0.00037	0.013	ENSMUSG00000038319	16511	Kcnh2	potassium voltage-gated channel, subfamily H (eag-related), member 2	protein_coding;	5	24524587	24556602	-
11.076	11.209	11.627	11.613	11.044	11.261	11.633	11.24	11.142	11.62	11.153	11.437	dLLC_Wt	0.478	4.205	0.00037	0.013	ENSMUSG00000023944	15516	Hsp90ab1	heat shock protein 90 alpha (cytosolic), class B member 1	protein_coding;	17	45878701	45884197	-
-0.152	-0.258	1.183	0.723	-0.037	0.435	0.717	0.504	-0.205	0.953	0.199	0.61	dLLC_Wt	1.158	4.198	0.00038	0.013	ENSMUSG00000058099	74039	Nfam1	Nfat activating molecule with ITAM motif 1	protein_coding;	15	82877174	82917507	-
-3.837	-4.444	-2.137	-2.012	-3.053	-2.753	-4.544	-1.81	-4.141	-2.075	-2.903	-3.177	dLLC_Wt	2.066	4.177	0.0004	0.013	ENSMUSG00000034266	53314	Batf	basic leucine zipper transcription factor, ATF-like	protein_coding;	12	85733443	85755861	+
2.147	2.061	2.972	3.228	2.471	2.276	3.158	2.463	2.104	3.1	2.373	2.81	dLLC_Wt	0.996	4.16	0.00042	0.014	ENSMUSG00000031380	14205	Vegfd	vascular endothelial growth factor D	protein_coding;	X	163156374	163185646	+
2.49	1.81	1.145	0.934	1.945	1.771	1.706	1.22	2.15	1.04	1.858	1.463	dLLC_Wt	-1.11	-4.126	0.00045	0.014	ENSMUSG00000032338	330953	Hcn4	hyperpolarization-activated, cyclic nucleotide-gated K+ 4	protein_coding;	9	58730695	58770458	+
-4.942	-4.942	-2.347	-4.942	-4.63	-4.135	-3.635	-4.189	-4.942	-3.644	-4.382	-3.912	dLLC_Wt	1.298	4.121	0.00046	0.014	ENSMUSG00000052270	14289	Fpr2	formyl peptide receptor 2	protein_coding;	17	18108086	18114214	+
5.125	5.144	5.395	5.897	5.105	5.219	5.693	5.212	5.135	5.646	5.162	5.452	dLLC_Wt	0.511	4.115	0.00046	0.015	ENSMUSG00000019923	52696	Zwint	ZW10 interactor	protein_coding;	10	72490677	72510796	+
1.905	1.644	0.87	0.412	1.375	1.357	0.589	1.372	1.775	0.641	1.366	0.98	dLLC_Wt	-1.134	-4.114	0.00047	0.015	ENSMUSG00000042589	13048	Cux2	cut-like homeobox 2	protein_coding;	5	121994429	122188165	-
0.855	0.586	2.69	1.409	0.693	2.01	1.461	1.805	0.721	2.049	1.351	1.633	dLLC_Wt	1.329	4.111	0.00047	0.015	ENSMUSG00000000290	16414	Itgb2	integrin beta 2	protein_coding;	10	77366086	77401542	+
1.058	1.208	-0.122	-0.377	1.012	0.951	-0.045	0.645	1.133	-0.25	0.982	0.3	dLLC_Wt	-1.383	-4.099	0.00048	0.015	ENSMUSG00000026114	12790	Cnga3	cyclic nucleotide gated channel alpha 3	protein_coding;	1	37253515	37302465	+
0.181	0.146	1.897	0.922	0.83	1.354	0.777	1.041	0.163	1.41	1.092	0.909	dLLC_Wt	1.246	4.096	0.00049	0.015	ENSMUSG00000050335	16854	Lgals3	lectin, galactose binding, soluble 3	protein_coding;	14	47605208	47623617	+
-3.594	-4.942	-1.713	-2.514	-3.18	-2.498	-4.468	-2.915	-4.268	-2.114	-2.839	-3.692	dLLC_Wt	2.154	4.089	0.00049	0.015	ENSMUSG00000059089	246256	Fcgr4	Fc receptor, IgG, low affinity IV	protein_coding;	1	170846489	170857330	+
7.074	6.938	7.56	7.446	7.348	7.237	7.809	7.227	7.006	7.503	7.292	7.518	dLLC_Wt	0.497	4.086	0.0005	0.015	ENSMUSG00000057113	18148	Npm1	nucleophosmin 1	protein_coding;	11	33102287	33113206	-
1.873	0.684	2.967	1.872	1.766	1.478	2.048	1.541	1.278	2.42	1.622	1.795	dLLC_Wt	1.141	4.072	0.00052	0.016	ENSMUSG00000006369	14114	Fbln1	fibulin 1	protein_coding;	15	85090150	85170736	+
-4.942	-4.444	-1.888	-3.345	-4.63	-2.385	-2.509	-4.606	-4.693	-2.617	-3.507	-3.558	dLLC_Wt	2.076	4.062	0.00053	0.016	ENSMUSG00000022534	54483	Mefv	Mediterranean fever	protein_coding;	16	3525082	3535961	-
0.554	0.812	-0.647	-0.902	-0.45	-1.162	-1.304	-0.068	0.683	-0.774	-0.806	-0.686	dLLC_Wt	-1.457	-4.04	0.00056	0.016	ENSMUSG00000021057	238276	Akap5	A kinase (PRKA) anchor protein 5	protein_coding;	12	76371665	76380927	+
2.548	2.425	3.822	3.269	3.143	2.539	3.29	2.985	2.487	3.546	2.841	3.138	dLLC_Wt	1.059	4.019	0.00059	0.017	ENSMUSG00000054717	97165	Hmgb2	high mobility group box 2	protein_coding;	8	57964941	57969033	+
-0.087	-0.635	1.012	0.599	-0.56	0.509	0.312	-0.307	-0.361	0.805	-0.025	0.002	dLLC_Wt	1.166	4.002	0.00061	0.017	ENSMUSG00000026177	18173	Slc11a1	solute carrier family 11 (proton-coupled divalent metal ion transporters), member 1	protein_coding;	1	74414354	74425221	+
2.458	2.372	3.428	3.419	3.047	2.144	2.938	2.662	2.415	3.424	2.596	2.8	dLLC_Wt	1.009	3.998	0.00062	0.017	ENSMUSG00000020101	74048	Vsir	V-set immunoregulatory receptor	protein_coding;	10	60182630	60208463	+
2.782	2.983	3.757	3.364	2.938	3.18	2.852	2.794	2.882	3.56	3.059	2.823	dLLC_Wt	0.678	3.961	0.00067	0.018	ENSMUSG00000059866	231130	Tnip2	TNFAIP3 interacting protein 2	protein_coding;	5	34653431	34671335	-
5.99	6.322	5.904	5.364	5.98	5.989	5.685	6.42	6.156	5.634	5.985	6.053	dLLC_Wt	-0.522	-3.923	0.00074	0.019	ENSMUSG00000006057	11951	Atp5g1	ATP synthase, H+ transporting, mitochondrial F0 complex, subunit C1 (subunit 9)	protein_coding;	11	95959678	95966496	-
2.888	2.557	2.21	1.81	3.2	2.53	2.286	2.408	2.722	2.01	2.865	2.347	dLLC_Wt	-0.713	-3.906	0.00077	0.02	ENSMUSG00000028399	19266	Ptprd	protein tyrosine phosphatase, receptor type, D	protein_coding;	4	75859475	78130198	-
6.697	6.632	6.981	7.238	6.559	6.583	7.12	6.65	6.664	7.109	6.571	6.885	dLLC_Wt	0.445	3.898	0.00078	0.02	ENSMUSG00000017221	22123	Psmd3	proteasome (prosome, macropain) 26S subunit, non-ATPase, 3	protein_coding;	11	98573380	98586805	+
3.614	2.943	2.894	2.556	3.007	2.756	2.718	2.59	3.278	2.725	2.881	2.654	dLLC_Wt	-0.553	-3.892	0.0008	0.02	ENSMUSG00000035513	171171	Ntng2	netrin G2	protein_coding;	2	29084553	29143017	-
5.269	5.114	5.593	5.583	5.42	5.07	5.365	5.106	5.191	5.588	5.245	5.236	dLLC_Wt	0.397	3.889	0.0008	0.02	ENSMUSG00000031392	16179	Irak1	interleukin-1 receptor-associated kinase 1	protein_coding;	X	73057520	73067524	-
1.629	1.819	2.654	2.325	1.773	1.704	1.808	1.759	1.724	2.489	1.738	1.784	dLLC_Wt	0.765	3.883	0.00082	0.021	ENSMUSG00000030921	20128	Trim30a	tripartite motif-containing 30A	protein_coding;	7	104058232	104114400	-
2.057	1.837	5.121	2.963	2.571	3.474	2.844	3.489	1.947	4.042	3.023	3.166	dLLC_Wt	2.095	3.882	0.00082	0.021	ENSMUSG00000018927	20305	Ccl6	chemokine (C-C motif) ligand 6	protein_coding;	11	83478708	83483913	-
-3.406	-2.827	0.75	1.336	-2.916	-2.131	3.002	-0.306	-3.117	1.043	-2.524	1.348	dLLC_Wt	4.16	3.879	0.00082	0.021	ENSMUSG00000006574	20533	Slc4a1	solute carrier family 4 (anion exchanger), member 1	protein_coding;	11	102239650	102257029	-
0.417	0.153	1.768	2.214	1.412	1.775	1.998	0.8	0.285	1.991	1.594	1.399	dLLC_Wt	1.706	3.852	0.00088	0.022	ENSMUSG00000037035	16324	Inhbb	inhibin beta-B	protein_coding;	1	119343195	119349978	-
5.189	5.099	5.595	5.719	5.075	5.15	5.694	5.079	5.144	5.657	5.112	5.387	dLLC_Wt	0.513	3.849	0.00088	0.022	ENSMUSG00000021686	11774	Ap3b1	adaptor-related protein complex 3, beta 1 subunit	protein_coding;	13	94495468	94702825	+
4.617	4.634	5.224	5.159	4.894	4.526	5.192	4.609	4.626	5.191	4.71	4.9	dLLC_Wt	0.566	3.84	0.0009	0.022	ENSMUSG00000022548	11815	Apod	apolipoprotein D	protein_coding;	16	31115010	31133626	-
-4.942	-4.942	-2.876	-4.222	-4.942	-4.716	-3.893	-4.233	-4.942	-3.549	-4.829	-4.063	dLLC_Wt	1.393	3.825	0.00094	0.023	ENSMUSG00000052212	68891	Cd177	CD177 antigen	protein_coding;	7	24443408	24459736	-
8.791	8.914	9.2	9.453	8.668	9.074	9.26	8.953	8.853	9.326	8.871	9.106	dLLC_Wt	0.474	3.814	0.00096	0.023	ENSMUSG00000015837	18412	Sqstm1	sequestosome 1	protein_coding;	11	50090193	50101654	-
2.553	3.023	2.015	2.592	2.472	2.772	2.283	2.717	2.788	2.304	2.622	2.5	dLLC_Wt	-0.484	-3.81	0.00097	0.023	ENSMUSG00000037032	11785	Apbb1	amyloid beta (A4) precursor protein-binding, family B, member 1	protein_coding;	7	105207690	105230860	-
-4.488	-4.49	-2.343	-3.392	-4.942	-4.942	-3.893	-4.942	-4.489	-2.868	-4.942	-4.418	dLLC_Wt	1.622	3.81	0.00097	0.023	ENSMUSG00000005540	14128	Fcer2a	Fc receptor, IgE, low affinity II, alpha polypeptide	protein_coding;	8	3731737	3744175	-
-4.942	-4.942	1.816	-3.211	-4.63	-4.942	-4.187	-1.453	-4.942	-0.697	-4.786	-2.82	dLLC_Wt	4.245	3.808	0.00098	0.023	ENSMUSG00000056758	15364	Hmga2	high mobility group AT-hook 2	protein_coding;	10	120197180	120312374	-
1.819	1.75	0.943	1.133	2.103	1.562	1.446	1.543	1.784	1.038	1.833	1.494	dLLC_Wt	-0.746	-3.805	0.00098	0.023	ENSMUSG00000032827	243725	Ppp1r9a	protein phosphatase 1, regulatory subunit 9A	protein_coding;	6	4902917	5165661	+
1.837	1.91	2.748	2.351	1.282	1.571	2.066	1.837	1.873	2.55	1.427	1.951	dLLC_Wt	0.677	3.793	0.001	0.024	ENSMUSG00000037405	15894	Icam1	intercellular adhesion molecule 1	protein_coding;	9	20927281	20940113	+
0.226	0.047	1.694	0.745	0.32	0.154	0.779	1.259	0.136	1.22	0.237	1.019	dLLC_Wt	1.083	3.789	0.001	0.024	ENSMUSG00000004266	15170	Ptpn6	protein tyrosine phosphatase, non-receptor type 6	protein_coding;	6	124697670	124715677	-
4.88	4.91	5.357	5.354	4.864	4.84	4.659	4.967	4.895	5.356	4.852	4.813	dLLC_Wt	0.461	3.785	0.001	0.024	ENSMUSG00000027639	56045	Samhd1	SAM domain and HD domain, 1	protein_coding;	2	156939453	156977185	-
6.376	5.95	5.919	5.377	6	5.587	5.451	5.364	6.163	5.648	5.794	5.407	dLLC_Wt	-0.515	-3.774	0.0011	0.024	ENSMUSG00000050556	16500	Kcnb1	potassium voltage gated channel, Shab-related subfamily, member 1	protein_coding;	2	166937889	167032075	-
3.608	3.816	4.151	4.169	3.954	3.392	3.974	3.752	3.712	4.16	3.673	3.863	dLLC_Wt	0.447	3.771	0.0011	0.024	ENSMUSG00000001280	20683	Sp1	trans-acting transcription factor 1	protein_coding;	15	102314578	102344839	+
5.325	4.791	5.587	5.288	5.064	5.19	5.229	4.84	5.058	5.438	5.127	5.035	dLLC_Wt	0.38	3.769	0.0011	0.024	ENSMUSG00000020484	22433	Xbp1	X-box binding protein 1	protein_coding;	11	5470659	5475893	+
1.555	1.469	2.607	2.102	1.72	1.72	1.89	2.022	1.512	2.354	1.72	1.956	dLLC_Wt	0.842	3.75	0.0011	0.025	ENSMUSG00000026395	19264	Ptprc	protein tyrosine phosphatase, receptor type, C	protein_coding;	1	137990599	138103446	-
5.325	4.879	6.968	5.77	5.515	5.217	6.287	5.133	5.102	6.369	5.366	5.71	dLLC_Wt	1.267	3.747	0.0011	0.025	ENSMUSG00000036390	13197	Gadd45a	growth arrest and DNA-damage-inducible 45 alpha	protein_coding;	6	67012080	67014441	-
1.906	1.492	2.994	3.022	2.368	1.12	3.501	1.639	1.699	3.008	1.744	2.57	dLLC_Wt	1.309	3.744	0.0011	0.025	ENSMUSG00000020641	58185	Rsad2	radical S-adenosyl methionine domain containing 2	protein_coding;	12	26492745	26506451	-
7.72	8.043	7.512	7.427	7.657	7.919	7.366	8.174	7.882	7.47	7.788	7.77	dLLC_Wt	-0.412	-3.729	0.0012	0.026	ENSMUSG00000021764	17993	Ndufs4	NADH:ubiquinone oxidoreductase core subunit S4	protein_coding;	13	114424331	114524794	-
2.942	3.243	1.805	1.838	2.456	3.237	2.149	3.124	3.093	1.822	2.847	2.636	dLLC_Wt	-1.271	-3.723	0.0012	0.026	ENSMUSG00000027827	16497	Kcnab1	potassium voltage-gated channel, shaker-related subfamily, beta member 1	protein_coding;	3	64856617	65285644	+
-0.751	-0.717	0.434	0.514	-0.921	-1.733	-0.114	-0.053	-0.734	0.474	-1.327	-0.084	dLLC_Wt	1.208	3.723	0.0012	0.026	ENSMUSG00000021070	12062	Bdkrb2	bradykinin receptor, beta 2	protein_coding;	12	105529485	105561496	+
4.437	4.391	4.661	4.965	4.346	4.438	4.601	4.535	4.414	4.813	4.392	4.568	dLLC_Wt	0.399	3.723	0.0012	0.026	ENSMUSG00000019969	19164	Psen1	presenilin 1	protein_coding;	12	83734926	83781973	+
2.207	1.593	3.342	3.597	2.744	2.524	4.083	2.399	1.9	3.469	2.634	3.241	dLLC_Wt	1.569	3.721	0.0012	0.026	ENSMUSG00000027947	16194	Il6ra	interleukin 6 receptor, alpha	protein_coding;	3	89771366	89820503	-
4.518	4.189	4.73	4.9	4.411	4.444	4.814	4.462	4.354	4.815	4.428	4.638	dLLC_Wt	0.461	3.715	0.0012	0.026	ENSMUSG00000034974	13144	Dapk3	death-associated protein kinase 3	protein_coding;	10	81018839	81029031	+
0.913	1.377	2.016	1.8	1.234	1.382	1.656	1.46	1.145	1.908	1.308	1.558	dLLC_Wt	0.763	3.707	0.0012	0.027	ENSMUSG00000053158	14159	Fes	feline sarcoma oncogene	protein_coding;	7	80027504	80037694	-
-0.077	-0.149	1.383	0.614	-0.21	-0.193	0.291	0.134	-0.113	0.999	-0.202	0.212	dLLC_Wt	1.112	3.672	0.0014	0.028	ENSMUSG00000038147	12523	Cd84	CD84 antigen	protein_coding;	1	171667265	171718285	+
2.245	2.04	2.582	3.063	2.255	2.048	2.817	2.251	2.142	2.822	2.151	2.534	dLLC_Wt	0.68	3.651	0.0014	0.029	ENSMUSG00000020696	67338	Rffl	ring finger and FYVE like domain containing protein	protein_coding;	11	82693275	82762036	-
-1.248	-0.466	-1.728	-2.762	-1.082	-0.221	-1.125	-0.397	-0.857	-2.245	-0.652	-0.761	dLLC_Wt	-1.388	-3.648	0.0014	0.029	ENSMUSG00000001986	53623	Gria3	glutamate receptor, ionotropic, AMPA3 (alpha 3)	protein_coding;	X	40489731	40767478	+
8.342	8.506	8.876	8.723	8.418	8.326	8.776	8.537	8.424	8.799	8.372	8.656	dLLC_Wt	0.375	3.646	0.0014	0.029	ENSMUSG00000039630	51810	Hnrnpu	heterogeneous nuclear ribonucleoprotein U	protein_coding;	1	178148673	178165362	-
7.36	7.301	7.718	7.998	7.714	7.829	8.483	7.768	7.331	7.858	7.771	8.125	dLLC_Wt	0.528	3.637	0.0015	0.03	ENSMUSG00000032238	19883	Rora	RAR-related orphan receptor alpha	protein_coding;	9	68561068	69295528	+
2.067	1.654	0.869	1.162	1.905	0.473	1.067	0.708	1.86	1.015	1.189	0.887	dLLC_Wt	-0.845	-3.628	0.0015	0.03	ENSMUSG00000040724	16490	Kcna2	potassium voltage-gated channel, shaker-related subfamily, member 2	protein_coding;	3	107008462	107022321	+
5.287	5.452	6.014	5.912	5.266	4.834	5.31	5.051	5.37	5.963	5.05	5.18	dLLC_Wt	0.593	3.615	0.0016	0.031	ENSMUSG00000020717	18613	Pecam1	platelet/endothelial cell adhesion molecule 1	protein_coding;	11	106545043	106641454	-
2.581	2.531	3.077	3.328	2.752	2.46	3.196	2.589	2.556	3.202	2.606	2.892	dLLC_Wt	0.646	3.614	0.0016	0.031	ENSMUSG00000005718	83383	Tfap4	transcription factor AP4	protein_coding;	16	4362525	4377718	-
5.892	5.884	6.146	6.258	5.861	5.986	6.228	5.98	5.888	6.202	5.923	6.104	dLLC_Wt	0.314	3.6	0.0016	0.032	ENSMUSG00000014769	19170	Psmb1	proteasome (prosome, macropain) subunit, beta type 1	protein_coding;	17	15695283	15720013	-
3.798	3.558	4.002	4.672	4.159	4.184	4.264	3.315	3.678	4.337	4.172	3.789	dLLC_Wt	0.659	3.558	0.0018	0.034	ENSMUSG00000036856	22417	Wnt4	wingless-type MMTV integration site family, member 4	protein_coding;	4	137004800	137027037	+
-0.952	-0.598	1.291	0.437	-0.473	1.155	0.628	0.514	-0.775	0.864	0.341	0.571	dLLC_Wt	1.639	3.552	0.0018	0.034	ENSMUSG00000053175	12051	Bcl3	B cell leukemia/lymphoma 3	protein_coding;	7	19542387	19556695	-
1.301	1	1.904	1.887	1.281	0.426	1.698	1.275	1.15	1.895	0.853	1.486	dLLC_Wt	0.745	3.532	0.0019	0.035	ENSMUSG00000032202	11891	Rab27a	RAB27A, member RAS oncogene family	protein_coding;	9	72952136	73004911	+
5.93	5.973	6.218	6.748	6.139	6.133	6.652	6.02	5.952	6.483	6.136	6.336	dLLC_Wt	0.531	3.524	0.0019	0.035	ENSMUSG00000027566	26444	Psma7	proteasome (prosome, macropain) subunit, alpha type 7	protein_coding;	2	179678167	179684226	-
-0.215	-0.696	1.631	0.402	0.354	1.475	-0.046	1.001	-0.456	1.016	0.914	0.478	dLLC_Wt	1.472	3.52	0.002	0.035	ENSMUSG00000040552	12267	C3ar1	complement component 3a receptor 1	protein_coding;	6	122824097	122833120	-
1.556	1.657	1.856	2.397	1.086	1.661	2.262	1.672	1.606	2.126	1.373	1.967	dLLC_Wt	0.52	3.499	0.0021	0.036	ENSMUSG00000039377	15284	Hlx	H2.0-like homeobox	protein_coding;	1	184459337	184464816	-
-3.674	-4.942	-2.13	-3.345	-4.63	-4.942	-2.624	-3.005	-4.308	-2.738	-4.786	-2.814	dLLC_Wt	1.57	3.496	0.0021	0.037	ENSMUSG00000030724	12478	Cd19	CD19 antigen	protein_coding;	7	126007622	126014061	-
2.745	2.763	3.154	3.317	2.799	2.803	2.894	2.945	2.754	3.236	2.801	2.92	dLLC_Wt	0.482	3.488	0.0021	0.037	ENSMUSG00000059552	22059	Trp53	transformation related protein 53	protein_coding;	11	69471185	69482699	+
7.661	7.779	8.708	7.875	7.86	6.874	7.796	7.931	7.72	8.291	7.367	7.863	dLLC_Wt	0.571	3.477	0.0022	0.038	ENSMUSG00000002944	12491	Cd36	CD36 molecule	protein_coding;	5	17986688	18093799	-
-2.47	-2.594	1.36	0.657	-2.127	-0.826	-0.355	0.315	-2.532	1.008	-1.477	-0.02	dLLC_Wt	3.54	3.466	0.0022	0.038	ENSMUSG00000023078	55985	Cxcl13	chemokine (C-X-C motif) ligand 13	protein_coding;	5	96104810	96108927	+
-2.778	-3.502	-0.656	-1.285	-2.773	-1.252	-2.713	-1.387	-3.14	-0.97	-2.012	-2.05	dLLC_Wt	2.17	3.447	0.0023	0.039	ENSMUSG00000028874	14191	Fgr	FGR proto-oncogene, Src family tyrosine kinase	protein_coding;	4	132701406	132729221	+
0.863	0.551	0.022	-0.437	0.451	0.961	-0.135	0.363	0.707	-0.208	0.706	0.114	dLLC_Wt	-0.914	-3.438	0.0024	0.04	ENSMUSG00000032012	58235	Nectin1	nectin cell adhesion molecule 1	protein_coding;	9	43655281	43743955	+
1.611	1.574	2.414	1.962	1.006	1.904	1.38	1.821	1.593	2.188	1.455	1.601	dLLC_Wt	0.595	3.438	0.0024	0.04	ENSMUSG00000022831	15163	Hcls1	hematopoietic cell specific Lyn substrate 1	protein_coding;	16	36755345	36783574	+
4.897	4.795	5.358	5.221	5.151	5.014	5.226	5.054	4.846	5.289	5.083	5.14	dLLC_Wt	0.444	3.436	0.0024	0.04	ENSMUSG00000040952	20085	Rps19	ribosomal protein S19	protein_coding;	7	24583796	24589231	+
2.482	2.199	2.057	0.861	2.285	2.334	0.867	2.132	2.341	1.459	2.309	1.5	dLLC_Wt	-0.882	-3.422	0.0025	0.041	ENSMUSG00000034675	56320	Dbn1	drebrin 1	protein_coding;	13	55621242	55635924	-
0.449	0.669	1.246	1.33	1.235	-0.42	1.142	0.682	0.559	1.288	0.407	0.912	dLLC_Wt	0.729	3.421	0.0025	0.041	ENSMUSG00000043505	317757	Gimap5	GTPase, IMAP family member 5	protein_coding;	6	48723131	48731144	+
2.504	2.474	3.316	2.742	3.125	2.817	2.772	2.592	2.489	3.029	2.971	2.682	dLLC_Wt	0.54	3.396	0.0026	0.042	ENSMUSG00000024778	14102	Fas	Fas (TNF receptor superfamily member 6)	protein_coding;	19	34268066	34305172	+
0.124	0.261	1.415	1.11	0.836	-0.382	0.416	0.859	0.192	1.262	0.227	0.638	dLLC_Wt	1.07	3.386	0.0027	0.043	ENSMUSG00000040274	12571	Cdk6	cyclin-dependent kinase 6	protein_coding;	5	3391485	3581008	+
5.953	6.013	6.416	6.798	5.823	5.927	6.333	5.825	5.983	6.607	5.875	6.079	dLLC_Wt	0.624	3.374	0.0028	0.043	ENSMUSG00000014776	78688	Nol3	nucleolar protein 3 (apoptosis repressor with CARD domain)	protein_coding;	8	106002772	106008571	+
5.911	6.056	6.719	6.464	6.326	6.355	6.356	6.369	5.984	6.591	6.341	6.363	dLLC_Wt	0.608	3.374	0.0028	0.043	ENSMUSG00000071866	268373	Ppia	peptidylprolyl isomerase A	protein_coding;	11	6365443	6369817	+
1.524	1.758	2.556	2.169	1.971	1.937	2.122	1.995	1.641	2.363	1.954	2.058	dLLC_Wt	0.722	3.364	0.0028	0.044	ENSMUSG00000060591	80876	Ifitm2	interferon induced transmembrane protein 2	protein_coding;	7	140534750	140535900	-
1.692	1.924	2.845	2.184	2.024	2.026	2.219	1.95	1.808	2.515	2.025	2.085	dLLC_Wt	0.707	3.35	0.0029	0.045	ENSMUSG00000032508	17874	Myd88	myeloid differentiation primary response gene 88	protein_coding;	9	119165000	119170477	-
7.796	7.642	7.852	8.237	7.701	7.765	8.15	7.637	7.719	8.045	7.733	7.893	dLLC_Wt	0.326	3.339	0.003	0.046	ENSMUSG00000002102	19182	Psmc3	proteasome (prosome, macropain) 26S subunit, ATPase 3	protein_coding;	2	90884354	90896714	+
-3.319	-3.32	-1.293	-1.789	-3.335	-2.472	-1.996	-2.738	-3.32	-1.541	-2.903	-2.367	dLLC_Wt	1.779	3.324	0.0031	0.047	ENSMUSG00000005465	50931	Il27ra	interleukin 27 receptor, alpha	protein_coding;	8	84756923	84769218	-
7.321	7.178	7.452	7.536	7.388	7.384	7.632	7.333	7.25	7.494	7.386	7.483	dLLC_Wt	0.244	3.315	0.0032	0.047	ENSMUSG00000060073	19167	Psma3	proteasome (prosome, macropain) subunit, alpha type 3	protein_coding;	12	71021395	71043121	+
-3.446	-4.942	-1.582	-3.707	-4.454	-4.942	-3.893	-1.941	-4.194	-2.644	-4.698	-2.917	dLLC_Wt	1.55	3.284	0.0034	0.049	ENSMUSG00000038379	22137	Ttk	Ttk protein kinase	protein_coding;	9	83716742	83754442	+
-2.065	-2.499	-0.343	-0.974	-2.509	-1.432	-1.826	-2.213	-2.282	-0.658	-1.971	-2.019	dLLC_Wt	1.624	3.279	0.0035	0.05	ENSMUSG00000035273	15442	Hpse	heparanase	protein_coding;	5	100827350	100867582	-
1.608	1.511	2.535	2.075	1.516	2.568	1.711	1.598	1.56	2.305	2.042	1.654	dLLC_Wt	0.745	3.257	0.0036	0.051	ENSMUSG00000020227	73914	Irak3	interleukin-1 receptor-associated kinase 3	protein_coding;	10	119977553	120038035	-
3.444	3.342	3.454	4.217	3.497	3.546	3.945	3.623	3.393	3.836	3.521	3.784	dLLC_Wt	0.442	3.257	0.0036	0.051	ENSMUSG00000057789	12018	Bak1	BCL2-antagonist/killer 1	protein_coding;	17	27238784	27247983	-
4.444	4.409	4.869	5.046	4.56	4.337	4.477	4.581	4.426	4.958	4.448	4.529	dLLC_Wt	0.531	3.255	0.0037	0.052	ENSMUSG00000029287	21814	Tgfbr3	transforming growth factor, beta receptor III	protein_coding;	5	107254436	107437495	-
-1.011	-1.641	-2.91	-3.216	-3.293	-2.494	-2.257	-2.293	-1.326	-3.063	-2.893	-2.275	dLLC_Wt	-1.737	-3.249	0.0037	0.052	ENSMUSG00000053825	327814	Ppfia2	protein tyrosine phosphatase, receptor type, f polypeptide (PTPRF), interacting protein (liprin), alpha 2	protein_coding;	10	106306200	106771813	+
1.962	2.212	1.396	1.284	1.885	1.502	1.579	1.73	2.087	1.34	1.693	1.654	dLLC_Wt	-0.747	-3.243	0.0038	0.053	ENSMUSG00000021994	22418	Wnt5a	wingless-type MMTV integration site family, member 5A	protein_coding;	14	28226707	28249405	+
1.289	1.981	3.12	2.186	1.501	2.816	2.317	2.862	1.635	2.653	2.158	2.589	dLLC_Wt	1.018	3.236	0.0038	0.053	ENSMUSG00000005413	15368	Hmox1	heme oxygenase 1	protein_coding;	8	75820249	75827217	+
2.843	2.724	3.194	3.143	2.825	2.9	3.059	2.776	2.783	3.169	2.862	2.917	dLLC_Wt	0.385	3.228	0.0039	0.054	ENSMUSG00000022967	15975	Ifnar1	interferon (alpha and beta) receptor 1	protein_coding;	16	91282126	91304329	+
0.466	0.43	1.956	1.085	1.04	1.665	0.901	1.345	0.448	1.521	1.353	1.123	dLLC_Wt	1.073	3.226	0.0039	0.054	ENSMUSG00000058715	14127	Fcer1g	Fc receptor, IgE, high affinity I, gamma polypeptide	protein_coding;	1	171057141	171061934	-
1.967	1.812	2.727	2.461	2.212	2.341	2.13	1.837	1.889	2.594	2.276	1.984	dLLC_Wt	0.704	3.207	0.0041	0.055	ENSMUSG00000026029	12370	Casp8	caspase 8	protein_coding;	1	58834533	58886662	+
1.815	1.824	1.045	1.181	1.969	1.095	1.408	1.214	1.819	1.113	1.532	1.311	dLLC_Wt	-0.707	-3.203	0.0041	0.056	ENSMUSG00000026235	13838	Epha4	Eph receptor A4	protein_coding;	1	77343822	77491725	-
0.128	0.049	1.832	0.9	-0.434	0.604	0.13	0.687	0.089	1.366	0.085	0.409	dLLC_Wt	1.278	3.194	0.0042	0.056	ENSMUSG00000058818	18733	Pirb	paired Ig-like receptor B	protein_coding;	7	3714408	3723390	-
-4.942	-4.942	-2.079	-4.942	-4.942	-3.923	-4.942	-3.411	-4.942	-3.511	-4.433	-4.176	dLLC_Wt	1.432	3.193	0.0042	0.056	ENSMUSG00000029377	13874	Ereg	epiregulin	protein_coding;	5	91222481	91241505	+
4.337	4.241	4.541	4.797	4.435	4.428	4.888	4.492	4.289	4.669	4.432	4.69	dLLC_Wt	0.38	3.193	0.0042	0.056	ENSMUSG00000069744	26446	Psmb3	proteasome (prosome, macropain) subunit, beta type 3	protein_coding;	11	97594225	97604326	+
-0.687	-0.646	-1.485	-3.207	-2.049	-1.988	-2.466	-0.242	-0.666	-2.346	-2.019	-1.354	dLLC_Wt	-1.679	-3.18	0.0044	0.057	ENSMUSG00000019828	14816	Grm1	glutamate receptor, metabotropic 1	protein_coding;	10	10561803	10958100	-
1.298	1.593	2.169	2.172	1.608	2.034	1.525	1.901	1.445	2.17	1.821	1.713	dLLC_Wt	0.725	3.177	0.0044	0.058	ENSMUSG00000035356	80859	Nfkbiz	nuclear factor of kappa light polypeptide gene enhancer in B cells inhibitor, zeta	protein_coding;	16	55631738	55659262	-
0.69	0.465	1.119	1.728	0.912	1.109	1.809	1.261	0.577	1.424	1.011	1.535	dLLC_Wt	0.846	3.169	0.0045	0.058	ENSMUSG00000021835	12159	Bmp4	bone morphogenetic protein 4	protein_coding;	14	46620977	46628126	-
-1.248	-1.413	0.584	-0.152	-0.765	1.611	-0.41	0.357	-1.331	0.216	0.423	-0.027	dLLC_Wt	1.547	3.166	0.0045	0.059	ENSMUSG00000049130	12273	C5ar1	complement component 5a receptor 1	protein_coding;	7	15980668	15993465	-
-1.239	-1.494	0.074	-0.707	-1.626	-1.758	-0.976	-0.698	-1.366	-0.316	-1.692	-0.837	dLLC_Wt	1.05	3.165	0.0045	0.059	ENSMUSG00000031304	16186	Il2rg	interleukin 2 receptor, gamma chain	protein_coding;	X	100307984	100311861	-
-3.453	-3.642	-1.449	-1.614	-3.459	-1.453	-3.603	-1.768	-3.547	-1.531	-2.456	-2.685	dLLC_Wt	2.016	3.164	0.0045	0.059	ENSMUSG00000023349	56620	Clec4n	C-type lectin domain family 4, member n	protein_coding;	6	123206802	123223980	+
3.708	3.574	4.989	4.187	4.093	4.343	4.092	3.649	3.641	4.588	4.218	3.871	dLLC_Wt	0.947	3.163	0.0045	0.059	ENSMUSG00000050953	14609	Gja1	gap junction protein, alpha 1	protein_coding;	10	56253426	56278609	+
-0.153	0.018	-0.896	-1.551	-0.224	-0.269	-0.997	-1.126	-0.068	-1.224	-0.247	-1.062	dLLC_Wt	-1.156	-3.146	0.0047	0.06	ENSMUSG00000020431	432530	Adcy1	adenylate cyclase 1	protein_coding;	11	7013489	7128506	+
0.868	0.833	2.189	1.269	0.792	1.943	1.044	1.838	0.85	1.729	1.367	1.441	dLLC_Wt	0.879	3.141	0.0048	0.061	ENSMUSG00000059498	14131	Fcgr3	Fc receptor, IgG, low affinity III	protein_coding;	1	170878743	170892504	-
-3.65	-2.925	-1.245	-2.522	-1.84	-2.672	-1.879	-2.967	-3.287	-1.884	-2.256	-2.423	dLLC_Wt	1.404	3.135	0.0049	0.062	ENSMUSG00000039193	268973	Nlrc4	NLR family, CARD domain containing 4	protein_coding;	17	74732433	74766137	-
2.198	2.225	2.566	3.193	2.986	2.672	2.773	2.397	2.212	2.879	2.829	2.585	dLLC_Wt	0.668	3.132	0.0049	0.062	ENSMUSG00000021701	20620	Plk2	polo like kinase 2	protein_coding;	13	110531580	110537378	+
-3.716	-4.49	-1.714	-2.153	-4.127	-1.318	-4.191	-3.808	-4.103	-1.933	-2.722	-3.999	dLLC_Wt	2.17	3.126	0.005	0.062	ENSMUSG00000025746	16193	Il6	interleukin 6	protein_coding;	5	30218112	30224979	+
-4.399	-4.49	-3.019	-3.058	-4.942	-3.059	-3.893	-2.569	-4.445	-3.039	-4.001	-3.231	dLLC_Wt	1.406	3.115	0.0051	0.063	ENSMUSG00000053338	245126	Tarm1	T cell-interacting, activating receptor on myeloid cells 1	protein_coding;	7	3535016	3551140	-
2.831	3.327	3.944	3.525	2.891	4.183	2.801	4.344	3.079	3.735	3.537	3.572	dLLC_Wt	0.656	3.111	0.0051	0.063	ENSMUSG00000026072	16177	Il1r1	interleukin 1 receptor, type I	protein_coding;	1	40264240	40356417	+
0.83	0.812	1.431	1.346	0.633	1.189	0.826	0.855	0.821	1.389	0.911	0.84	dLLC_Wt	0.568	3.11	0.0051	0.064	ENSMUSG00000019979	11783	Apaf1	apoptotic peptidase activating factor 1	protein_coding;	10	90825173	90918632	-
4.835	4.855	5.479	5.122	4.641	4.48	4.608	4.849	4.845	5.301	4.56	4.728	dLLC_Wt	0.456	3.104	0.0052	0.064	ENSMUSG00000030536	29875	Iqgap1	IQ motif containing GTPase activating protein 1	protein_coding;	7	80361331	80475722	-
0.973	0.845	0.17	-0.878	0.014	-1.35	-0.294	0.518	0.909	-0.354	-0.668	0.112	dLLC_Wt	-1.263	-3.099	0.0053	0.065	ENSMUSG00000025885	17919	Myo5b	myosin VB	protein_coding;	18	74574007	74904564	+
2.817	2.893	3.217	3.336	2.685	3.048	2.872	3.191	2.855	3.277	2.866	3.031	dLLC_Wt	0.422	3.096	0.0053	0.065	ENSMUSG00000037966	18081	Ninj1	ninjurin 1	protein_coding;	13	49340961	49349720	+
3.651	3.497	4.46	3.921	3.329	4.372	3.233	3.769	3.574	4.19	3.85	3.501	dLLC_Wt	0.616	3.091	0.0054	0.065	ENSMUSG00000022150	13132	Dab2	disabled 2, mitogen-responsive phosphoprotein	protein_coding;	15	6329269	6470193	+
-0.185	-0.448	0.912	0.193	-0.75	-0.246	-0.099	0.64	-0.316	0.552	-0.498	0.27	dLLC_Wt	0.868	3.091	0.0054	0.065	ENSMUSG00000024300	17916	Myo1f	myosin IF	protein_coding;	17	33774681	33826738	+
7.035	6.908	7.164	7.428	7.161	7.079	7.375	7.034	6.971	7.296	7.12	7.204	dLLC_Wt	0.325	3.071	0.0056	0.067	ENSMUSG00000032301	26441	Psma4	proteasome (prosome, macropain) subunit, alpha type 4	protein_coding;	9	54858074	54865314	+
-4.942	-4.444	-2.543	-4.222	-4.127	-4.364	-4.942	-4.178	-4.693	-3.382	-4.245	-4.56	dLLC_Wt	1.311	3.068	0.0057	0.068	ENSMUSG00000030043	21336	Tacr1	tachykinin receptor 1	protein_coding;	6	82379315	82537085	+
5.03	4.763	4.075	4.66	3.9	4.695	3.681	4.678	4.897	4.367	4.298	4.18	dLLC_Wt	-0.53	-3.06	0.0058	0.068	ENSMUSG00000027254	17754	Map1a	microtubule-associated protein 1 A	protein_coding;	2	121120081	121141313	+
-0.118	0.094	1.07	0.57	-0.176	0.292	0.312	0.443	-0.012	0.82	0.058	0.378	dLLC_Wt	0.832	3.06	0.0058	0.068	ENSMUSG00000020143	94176	Dock2	dedicator of cyto-kinesis 2	protein_coding;	11	34176815	34674719	-
0.11	1.357	4.211	2.17	0.424	4.186	1.664	1.801	0.733	3.191	2.305	1.732	dLLC_Wt	2.457	3.05	0.0059	0.069	ENSMUSG00000053113	12702	Socs3	suppressor of cytokine signaling 3	protein_coding;	11	117856905	117860873	-
3.101	3.135	3.454	3.871	3.153	2.897	3.33	3.039	3.118	3.663	3.025	3.185	dLLC_Wt	0.544	3.04	0.0061	0.07	ENSMUSG00000001300	13642	Efnb2	ephrin B2	protein_coding;	8	8667434	8711242	-
1.069	0.709	0.487	-0.256	1.547	0.572	0.433	-0.015	0.889	0.115	1.06	0.209	dLLC_Wt	-0.774	-3.038	0.0061	0.071	ENSMUSG00000037624	16526	Kcnk2	potassium channel, subfamily K, member 2	protein_coding;	1	188940127	189134470	-
2.992	2.944	3.407	3.39	3.143	3.008	3.329	3.169	2.968	3.398	3.075	3.249	dLLC_Wt	0.43	3.011	0.0065	0.073	ENSMUSG00000006728	12567	Cdk4	cyclin-dependent kinase 4	protein_coding;	10	126899403	126903789	+
-3.594	-2.654	-0.178	-1.618	-3.666	-3.706	-3.922	-0.457	-3.124	-0.898	-3.686	-2.19	dLLC_Wt	2.226	3.011	0.0065	0.073	ENSMUSG00000049723	17381	Mmp12	matrix metallopeptidase 12	protein_coding;	9	7344381	7369499	+
-0.057	-0.054	0.612	0.716	-0.135	-0.166	0.324	0.531	-0.055	0.664	-0.15	0.428	dLLC_Wt	0.719	3.01	0.0065	0.073	ENSMUSG00000004609	12489	Cd33	CD33 antigen	protein_coding;	7	43173640	43193852	-
2.283	2.249	4.401	2.739	2.776	3.248	2.942	2.622	2.266	3.57	3.012	2.782	dLLC_Wt	1.304	3.008	0.0065	0.073	ENSMUSG00000024529	16948	Lox	lysyl oxidase	protein_coding;	18	52649139	52662939	-
0.434	-0.441	-1.338	-0.734	1.011	-0.874	-0.993	-0.817	-0.003	-1.036	0.068	-0.905	dLLC_Wt	-1.033	-2.997	0.0067	0.075	ENSMUSG00000031517	234267	Gpm6a	glycoprotein m6a	protein_coding;	8	55407878	55513906	+
1.499	1.606	2.493	1.929	1.864	2.289	1.601	1.562	1.553	2.211	2.076	1.582	dLLC_Wt	0.658	2.996	0.0067	0.075	ENSMUSG00000002897	16172	Il17ra	interleukin 17 receptor A	protein_coding;	6	120440208	120464520	+
-4.488	-4.942	-1.881	-3.867	-2.787	-4.942	-4.385	-4.43	-4.715	-2.874	-3.865	-4.408	dLLC_Wt	1.841	2.993	0.0068	0.075	ENSMUSG00000022382	22422	Wnt7b	wingless-type MMTV integration site family, member 7B	protein_coding;	15	85419638	85466674	-
2.007	1.659	4.208	2.148	2.354	3.733	2.039	2.844	1.833	3.178	3.043	2.441	dLLC_Wt	1.345	2.989	0.0068	0.075	ENSMUSG00000019122	20308	Ccl9	chemokine (C-C motif) ligand 9	protein_coding;	11	83463745	83469462	-
0.901	0.691	1.42	1.549	0.965	0.708	0.987	0.436	0.796	1.485	0.836	0.711	dLLC_Wt	0.688	2.975	0.007	0.076	ENSMUSG00000019256	11622	Ahr	aryl-hydrocarbon receptor	protein_coding;	12	35547973	35585037	-
6.222	6.075	6.068	4.908	5.448	4.7	4.778	5.607	6.149	5.488	5.074	5.192	dLLC_Wt	-0.661	-2.973	0.0071	0.077	ENSMUSG00000020900	77579	Myh10	myosin, heavy polypeptide 10, non-muscle	protein_coding;	11	68582385	68707458	+
0.511	0.173	1.209	0.88	0.422	0.919	0.185	1.054	0.342	1.045	0.671	0.62	dLLC_Wt	0.703	2.951	0.0074	0.079	ENSMUSG00000030707	12721	Coro1a	coronin, actin binding protein 1A	protein_coding;	7	126298945	126306959	-
3.282	3.343	2.882	2.586	2.581	2.69	2.608	3.065	3.312	2.734	2.636	2.836	dLLC_Wt	-0.578	-2.95	0.0075	0.079	ENSMUSG00000027253	228357	Lrp4	low density lipoprotein receptor-related protein 4	protein_coding;	2	91287856	91344124	+
-0.7	-1.266	0.532	0.937	0.333	0.086	1.579	0.16	-0.983	0.735	0.209	0.87	dLLC_Wt	1.718	2.95	0.0075	0.079	ENSMUSG00000026822	16819	Lcn2	lipocalin 2	protein_coding;	2	32274645	32278264	-
-4.488	-4.942	-2.735	-3.692	-4.454	-4.716	-3.436	-2.091	-4.715	-3.213	-4.585	-2.764	dLLC_Wt	1.502	2.95	0.0075	0.079	ENSMUSG00000022126	16365	Acod1	aconitate decarboxylase 1	protein_coding;	14	103284413	103294009	+
-0.045	0.683	-1.096	0.139	0.401	0.847	-1.393	0.375	0.319	-0.478	0.624	-0.509	dLLC_Wt	-0.798	-2.934	0.0077	0.081	ENSMUSG00000032537	270190	Ephb1	Eph receptor B1	protein_coding;	9	101799327	102231892	-
3.011	3.251	3.562	3.583	3.163	3.052	3.089	3.044	3.131	3.573	3.108	3.067	dLLC_Wt	0.442	2.921	0.008	0.082	ENSMUSG00000034422	547253	Parp14	poly (ADP-ribose) polymerase family, member 14	protein_coding;	16	35653244	35691914	-
-0.734	-1.405	0.025	-0.226	-1.245	-0.945	-0.13	-0.576	-1.069	-0.1	-1.095	-0.353	dLLC_Wt	0.969	2.915	0.0081	0.083	ENSMUSG00000032369	22038	Plscr1	phospholipid scramblase 1	protein_coding;	9	92131803	92154331	+
6.89	7.212	6.81	6.51	7.013	7.057	6.723	7.079	7.051	6.66	7.035	6.901	dLLC_Wt	-0.391	-2.906	0.0083	0.084	ENSMUSG00000020153	75406	Ndufs7	NADH:ubiquinone oxidoreductase core subunit S7	protein_coding;	10	80084955	80092628	+
-1.308	-1.326	-0.383	-0.021	-0.236	-0.816	-0.917	-1.005	-1.317	-0.202	-0.526	-0.961	dLLC_Wt	1.115	2.904	0.0083	0.084	ENSMUSG00000079293	56644	Clec7a	C-type lectin domain family 7, member a	polymorphic_pseudogene;	6	129438554	129449742	-
2.21	2.189	3.053	2.441	1.795	1.731	1.949	2.424	2.199	2.747	1.763	2.187	dLLC_Wt	0.548	2.898	0.0084	0.085	ENSMUSG00000029163	100952	Emilin1	elastin microfibril interfacer 1	protein_coding;	5	31070746	31078621	+
-0.442	-1.815	1.669	-0.276	-0.639	0.92	-0.845	0.766	-1.128	0.696	0.141	-0.039	dLLC_Wt	1.825	2.896	0.0084	0.085	ENSMUSG00000079227	12774	Ccr5	chemokine (C-C motif) receptor 5	protein_coding;	9	123921580	123947736	+
0.064	0.161	0.662	1.11	0.103	0.418	1.154	-0.534	0.112	0.886	0.26	0.31	dLLC_Wt	0.774	2.891	0.0085	0.085	ENSMUSG00000020020	327799	Usp44	ubiquitin specific peptidase 44	protein_coding;	10	93667417	93693950	+
-1.047	-1.477	0.173	-0.858	-1.304	-0.246	-1.323	0.118	-1.262	-0.342	-0.775	-0.603	dLLC_Wt	0.92	2.889	0.0086	0.086	ENSMUSG00000002111	20375	Spi1	spleen focus forming virus (SFFV) proviral integration oncogene	protein_coding;	2	90912735	90946101	+
-4.488	-4.942	-3.407	-4.003	-4.127	-4.942	-4.942	-4.942	-4.715	-3.705	-4.535	-4.942	dLLC_Wt	1.01	2.889	0.0086	0.086	ENSMUSG00000020279	16199	Il9r	interleukin 9 receptor	protein_coding;	11	32137541	32150279	-
4.559	4.479	5.268	4.765	4.57	4.706	4.51	4.689	4.519	5.016	4.638	4.599	dLLC_Wt	0.498	2.878	0.0088	0.087	ENSMUSG00000023224	12258	Serping1	serine (or cysteine) peptidase inhibitor, clade G, member 1	protein_coding;	2	84595731	84605788	-
-0.243	-1.09	1.465	0.09	-1.195	-0.735	-0.088	-0.325	-0.667	0.777	-0.965	-0.206	dLLC_Wt	1.444	2.875	0.0089	0.087	ENSMUSG00000040084	12236	Bub1b	BUB1B, mitotic checkpoint serine/threonine kinase	protein_coding;	2	118428692	118472072	+
5.498	4.968	5.753	5.627	5.651	4.873	5.913	5.18	5.233	5.69	5.262	5.546	dLLC_Wt	0.457	2.872	0.0089	0.088	ENSMUSG00000048756	56484	Foxo3	forkhead box O3	protein_coding;	10	42057837	42152751	-
-1.817	-1.984	-0.942	-0.567	-2.21	-2.184	-1.404	-2.166	-1.9	-0.754	-2.197	-1.785	dLLC_Wt	1.146	2.868	0.009	0.088	ENSMUSG00000030830	16408	Itgal	integrin alpha L	protein_coding;	7	126895432	126934310	+
-3.696	-1.844	-0.73	-1.832	-2.934	-1.62	-2.078	-1.034	-2.77	-1.281	-2.277	-1.556	dLLC_Wt	1.489	2.859	0.0092	0.089	ENSMUSG00000003283	15162	Hck	hemopoietic cell kinase	protein_coding;	2	152950388	152993361	+
2.055	1.784	3.408	2.219	1.968	2.683	1.806	2.704	1.92	2.814	2.326	2.255	dLLC_Wt	0.894	2.857	0.0092	0.089	ENSMUSG00000036896	12262	C1qc	complement component 1, q subcomponent, C chain	protein_coding;	4	136617115	136620376	-
-2.493	-4.49	-2.213	-2.012	-3.975	-1.832	-2.448	-3.824	-3.492	-2.112	-2.903	-3.136	dLLC_Wt	1.379	2.837	0.0097	0.091	ENSMUSG00000029254	56792	Stap1	signal transducing adaptor family member 1	protein_coding;	5	86219605	86253984	+
2.952	3.119	2.069	2.905	2.85	2.912	2.271	2.847	3.035	2.487	2.881	2.559	dLLC_Wt	-0.548	-2.831	0.0098	0.092	ENSMUSG00000014609	11448	Chrne	cholinergic receptor, nicotinic, epsilon polypeptide	protein_coding;	11	70505709	70510042	-
-2.373	-3.835	-1.796	-1.519	-3.093	-4.942	-3.53	-3.019	-3.104	-1.658	-4.017	-3.274	dLLC_Wt	1.447	2.831	0.0098	0.092	ENSMUSG00000052087	51791	Rgs14	regulator of G-protein signaling 14	protein_coding;	13	55517545	55532500	+
-1.545	-1.774	-0.417	-0.633	-0.955	-1.187	-1.368	-1.183	-1.659	-0.525	-1.071	-1.276	dLLC_Wt	1.134	2.829	0.0098	0.092	ENSMUSG00000042784	17829	Muc1	mucin 1, transmembrane	protein_coding;	3	89136364	89140688	+
-4.488	-4.171	-1.834	-3.034	-4.63	-3.127	-4.468	-3.77	-4.33	-2.434	-3.879	-4.119	dLLC_Wt	1.896	2.829	0.0098	0.092	ENSMUSG00000044827	21897	Tlr1	toll-like receptor 1	protein_coding;	5	65082022	65090906	-
-4.942	-4.942	-3.942	-4.222	-4.942	-4.942	-4.669	-4.816	-4.942	-4.082	-4.942	-4.743	dLLC_Wt	0.86	2.826	0.0099	0.092	ENSMUSG00000048480	227288	Cxcr1	chemokine (C-X-C motif) receptor 1	protein_coding;	1	74230944	74233790	-
1.287	1.356	2.063	1.994	1.424	1.838	2.203	1.696	1.322	2.029	1.631	1.95	dLLC_Wt	0.707	2.819	0.01	0.094	ENSMUSG00000030790	11535	Adm	adrenomedullin	protein_coding;	7	110226868	110229027	+
2.507	2.426	2.735	2.931	2.535	2.51	2.819	2.641	2.466	2.833	2.523	2.73	dLLC_Wt	0.367	2.815	0.01	0.094	ENSMUSG00000005102	27103	Eif2ak4	eukaryotic translation initiation factor 2 alpha kinase 4	protein_coding;	2	118219099	118305715	+
-2.879	-2.212	-4.096	-4.003	-3.398	-2.694	-3.696	-3.837	-2.545	-4.05	-3.046	-3.767	dLLC_Wt	-1.504	-2.814	0.01	0.094	ENSMUSG00000071424	14804	Grid2	glutamate receptor, ionotropic, delta 2	protein_coding;	6	63232860	64681307	+
6.4	6.211	7.245	6.484	6.95	6.855	6.451	6.344	6.305	6.865	6.902	6.397	dLLC_Wt	0.559	2.809	0.01	0.095	ENSMUSG00000002985	11816	Apoe	apolipoprotein E	protein_coding;	7	19430034	19433113	-
-4.942	-4.942	-3.871	-4.4	-4.942	-4.942	-4.942	-4.942	-4.942	-4.135	-4.942	-4.942	dLLC_Wt	0.807	2.805	0.01	0.095	ENSMUSG00000000157	16415	Itgb2l	integrin beta 2-like	protein_coding;	16	96223488	96244819	-
-4.942	-4.283	-0.742	-0.794	-4.14	-4.942	-0.741	-2.237	-4.613	-0.768	-4.541	-1.489	dLLC_Tg	3.052	7.277	2.9e-07	0.0079	ENSMUSG00000064057	68662	Scgb3a1	secretoglobin, family 3A, member 1	protein_coding;	11	49554437	49555945	+
-3.381	-3.941	2.339	2.598	-3.093	-0.41	2.255	1.458	-3.661	2.469	-1.751	1.857	dLLC_Tg	3.608	5.967	5.5e-06	0.066	ENSMUSG00000056071	20202	S100a9	S100 calcium binding protein A9 (calgranulin B)	protein_coding;	3	90599939	90603028	-
-4.368	-2.253	-0.483	-0.412	-4.63	-3.706	1.422	-1.12	-3.31	-0.448	-4.168	0.151	dLLC_Tg	4.319	5.28	2.8e-05	0.066	ENSMUSG00000073400	19824	Trim10	tripartite motif-containing 10	protein_coding;	17	37180466	37188725	+
0.587	0.261	-0.488	0.133	0.91	-0.799	-0.708	-3.497	0.424	-0.178	0.055	-2.102	dLLC_Tg	-2.158	-5.275	2.8e-05	0.066	ENSMUSG00000033006	20665	Sox10	SRY (sex determining region Y)-box 10	protein_coding;	15	79039108	79049440	-
-2.884	-4.49	0.574	0.315	-4.14	-4.716	1.989	-1.045	-3.687	0.445	-4.428	0.472	dLLC_Tg	4.9	5.274	2.8e-05	0.066	ENSMUSG00000091694	328563	Apol11b	apolipoprotein L 11b	protein_coding;	15	77518146	77527486	-
-4.942	-4.942	-4.942	-4.942	-4.942	-2.623	-4.942	-4.942	-4.942	-4.942	-3.783	-4.942	dLLC_Tg	-1.16	-5.27	2.8e-05	0.066	ENSMUSG00000030484	76942	Lypd5	Ly6/Plaur domain containing 5	protein_coding;	7	24048621	24054534	+
0.192	0.351	-0.563	-0.446	0.553	0.587	-0.654	-1.012	0.272	-0.504	0.57	-0.833	dLLC_Tg	-1.403	-5.268	2.9e-05	0.066	ENSMUSG00000045392	258571	Olfr1033	olfactory receptor 1033	protein_coding;	2	85850977	85875515	+
-3.65	-3.997	-1.166	-4.003	-4.63	-4.942	-2.935	-1.423	-3.823	-2.585	-4.786	-2.179	dLLC_Tg	2.607	5.259	2.9e-05	0.066	ENSMUSG00000020897	20877	Aurkb	aurora kinase B	protein_coding;	11	68936473	68942490	+
0.948	0.83	-0.638	-0.374	1.4	1.327	-1.44	-0.603	0.889	-0.506	1.364	-1.022	dLLC_Tg	-2.385	-5.255	2.9e-05	0.066	ENSMUSG00000031250	64103	Tnmd	tenomodulin	protein_coding;	X	132751729	132766326	+
5.709	5.555	4.523	4.343	5.509	5.285	4.205	4.494	5.632	4.433	5.397	4.349	dLLC_Tg	-1.047	-5.223	3.2e-05	0.066	ENSMUSG00000004098	53867	Col5a3	collagen, type V, alpha 3	protein_coding;	9	20681346	20726363	-
-3.134	-2.642	-2.303	-3.283	-1.039	-1.649	-2.798	-4.362	-2.888	-2.793	-1.344	-3.58	dLLC_Tg	-2.236	-5.05	4.8e-05	0.087	ENSMUSG00000029843	243755	Slc13a4	solute carrier family 13 (sodium/sulfate symporters), member 4	protein_coding;	6	35244892	35285066	-
5.391	5.256	5.156	4.136	5.292	5.148	3.667	4.455	5.323	4.646	5.22	4.061	dLLC_Tg	-1.159	-5.047	4.8e-05	0.087	ENSMUSG00000001119	12833	Col6a1	collagen, type VI, alpha 1	protein_coding;	10	76544626	76562002	-
5.647	5.545	5.249	3.842	5.466	5.54	3.605	4.712	5.596	4.546	5.503	4.158	dLLC_Tg	-1.345	-4.951	6.1e-05	0.088	ENSMUSG00000020241	12834	Col6a2	collagen, type VI, alpha 2	protein_coding;	10	76431596	76459464	-
-3.371	-3.282	-3.208	-2.878	-2.801	-2.73	-4.942	-4.816	-3.326	-3.043	-2.766	-4.879	dLLC_Tg	-2.113	-4.944	6.2e-05	0.088	ENSMUSG00000016028	12614	Celsr1	cadherin, EGF LAG seven-pass G-type receptor 1	protein_coding;	15	85783130	85918404	-
3.188	3.216	2.84	2.918	3.563	4.263	2.871	3.096	3.202	2.879	3.913	2.983	dLLC_Tg	-0.929	-4.94	6.3e-05	0.088	ENSMUSG00000020122	13649	Egfr	epidermal growth factor receptor	protein_coding;	11	16702203	16868158	+
3.697	4.643	4.026	5.676	3.868	5.012	5.316	5.356	4.17	4.851	4.44	5.336	dLLC_Tg	0.896	4.913	6.7e-05	0.088	ENSMUSG00000040447	216892	Spns2	spinster homolog 2	protein_coding;	11	72342464	72380730	-
-1.87	-1.088	0.172	-0.09	-2.375	-2.218	-0.265	-0.21	-1.479	0.041	-2.296	-0.238	dLLC_Tg	2.058	4.906	6.8e-05	0.088	ENSMUSG00000020185	52679	E2f7	E2F transcription factor 7	protein_coding;	10	110581300	110623245	+
-2.696	-2.866	-2.602	-2.738	-1.984	-1.84	-3.635	-4.189	-2.781	-2.67	-1.912	-3.912	dLLC_Tg	-2	-4.872	7.4e-05	0.088	ENSMUSG00000098274	68193	Rpl24	ribosomal protein L24	protein_coding;	16	55786638	55791798	+
-4.942	-4.942	-3.417	-2.302	-4.63	-4.942	-2.223	-3.17	-4.942	-2.859	-4.786	-2.697	dLLC_Tg	2.089	4.868	7.5e-05	0.088	ENSMUSG00000039977	234964	Deup1	deuterosome assembly protein 1	protein_coding;	9	15471160	15539229	-
0.222	-0.607	-1.642	-1.54	0.015	0.177	-1.211	-2.261	-0.192	-1.591	0.096	-1.736	dLLC_Tg	-1.832	-4.805	8.7e-05	0.096	ENSMUSG00000027966	12814	Col11a1	collagen, type XI, alpha 1	protein_coding;	3	113824189	114014367	+
-4.942	-3.809	-4.096	-3.319	-2.711	-3.547	-4.942	-4.905	-4.375	-3.708	-3.129	-4.924	dLLC_Tg	-1.795	-4.781	9.2e-05	0.096	ENSMUSG00000081402	433287	Gm15455	predicted gene 15455	processed_pseudogene;	1	33875205	33877761	-
3.208	3.206	4.498	4.617	3.503	2.128	4.216	3.262	3.207	4.557	2.815	3.739	dLLC_Tg	0.924	4.78	9.2e-05	0.096	ENSMUSG00000040170	55990	Fmo2	flavin containing monooxygenase 2	protein_coding;	1	162701886	162726295	-
-0.085	-0.392	2.664	2.58	-0.771	0.985	2.069	1.312	-0.238	2.622	0.107	1.69	dLLC_Tg	1.584	4.764	9.6e-05	0.096	ENSMUSG00000071714	12984	Csf2rb2	colony stimulating factor 2 receptor, beta 2, low-affinity (granulocyte-macrophage)	protein_coding;	15	78166707	78189921	-
3.781	3.507	3.161	2.934	3.904	3.653	2.883	3.11	3.644	3.048	3.778	2.996	dLLC_Tg	-0.782	-4.701	0.00011	0.11	ENSMUSG00000035258	320712	Abi3bp	ABI gene family, member 3 (NESH) binding protein	protein_coding;	16	56298241	56510498	+
0.438	-0.199	1.796	2.319	0.33	0.026	2.778	1.724	0.12	2.057	0.178	2.251	dLLC_Tg	2.073	4.651	0.00013	0.12	ENSMUSG00000069917	110257	Hba-a2	hemoglobin alpha, adult chain 2	protein_coding;	11	32246489	32247298	+
4.006	3.932	5.835	6.175	3.829	4.184	6.421	5.486	3.969	6.005	4.006	5.954	dLLC_Tg	1.947	4.626	0.00013	0.12	ENSMUSG00000052305	15129	Hbb-bs	hemoglobin, beta adult s chain	protein_coding;	7	103475741	103477303	-
3.494	3.716	4.187	4.363	3.621	3.705	4.395	4.004	3.605	4.275	3.663	4.2	dLLC_Tg	0.537	4.587	0.00015	0.12	ENSMUSG00000029922	54484	Mkrn1	makorin, ring finger protein, 1	protein_coding;	6	39374738	39397396	-
3.333	3.628	4.994	4.663	3.397	2.899	4.295	4.267	3.48	4.829	3.148	4.281	dLLC_Tg	1.133	4.58	0.00015	0.12	ENSMUSG00000034845	84094	Plvap	plasmalemma vesicle associated protein	protein_coding;	8	71950409	71964396	-
-0.174	0.388	2.396	2.926	-0.111	-0.285	3.415	1.738	0.107	2.661	-0.198	2.577	dLLC_Tg	2.775	4.559	0.00016	0.12	ENSMUSG00000025889	20617	Snca	synuclein, alpha	protein_coding;	6	60708559	60806839	-
6.4	5.143	5.335	4.695	6.081	5.464	4.686	4.866	5.771	5.015	5.772	4.776	dLLC_Tg	-0.996	-4.553	0.00016	0.12	ENSMUSG00000079428	100040972	Tceal7	transcription elongation factor A (SII)-like 7	protein_coding;	X	135115528	135126849	+
-1.962	-2.925	-2.303	-3.058	-1.028	-2.385	-3.533	-4.161	-2.443	-2.681	-1.706	-3.847	dLLC_Tg	-2.141	-4.478	0.00019	0.14	ENSMUSG00000028020	14658	Glrb	glycine receptor, beta subunit	protein_coding;	3	80750906	80820967	-
0.295	-0.502	1.313	1.482	-0.058	-0.992	1.105	0.834	-0.104	1.397	-0.525	0.97	dLLC_Tg	1.494	4.472	0.00019	0.14	ENSMUSG00000052821	58861	Cysltr1	cysteinyl leukotriene receptor 1	protein_coding;	X	105617952	105647285	-
2.014	2.183	1.464	0.563	2.324	1.937	0.182	1.58	2.098	1.014	2.13	0.881	dLLC_Tg	-1.249	-4.459	0.0002	0.14	ENSMUSG00000035279	269855	Ssc5d	scavenger receptor cysteine rich family, 5 domains	protein_coding;	7	4928784	4947825	+
4.402	4.243	1.465	2.061	3.973	4.062	2.188	3.111	4.323	1.763	4.017	2.649	dLLC_Tg	-1.368	-4.442	0.00021	0.14	ENSMUSG00000028197	71355	Col24a1	collagen, type XXIV, alpha 1	protein_coding;	3	144998233	145257766	+
-4.942	-4.942	-4.942	-4.942	-2.571	-4.716	-4.942	-4.816	-4.942	-4.942	-3.644	-4.879	dLLC_Tg	-1.236	-4.423	0.00022	0.14	ENSMUSG00000031837	117148	Necab2	N-terminal EF-hand calcium binding protein 2	protein_coding;	8	120173458	120199379	+
0.567	0.126	3.375	2.555	0.888	0.585	2.371	2.072	0.346	2.965	0.736	2.222	dLLC_Tg	1.485	4.413	0.00022	0.14	ENSMUSG00000016756	12763	Cmah	cytidine monophospho-N-acetylneuraminic acid hydroxylase	protein_coding;	13	24511387	24661360	+
0.239	-0.005	0.039	-0.263	0.305	-0.025	-0.984	-0.992	0.117	-0.112	0.14	-0.988	dLLC_Tg	-1.128	-4.375	0.00025	0.14	ENSMUSG00000031227	107528	Magee1	melanoma antigen, family E, 1	protein_coding;	X	104163984	104167533	+
5.704	5.825	6.557	6.752	5.759	5.821	6.623	5.935	5.765	6.654	5.79	6.279	dLLC_Tg	0.489	4.361	0.00025	0.14	ENSMUSG00000057530	230857	Ece1	endothelin converting enzyme 1	protein_coding;	4	137589548	137692540	+
-2.058	-2.496	-1.763	-1.755	-4.127	-3.869	-1.73	-1.835	-2.277	-1.759	-3.998	-1.783	dLLC_Tg	2.216	4.35	0.00026	0.14	ENSMUSG00000021624	17079	Cd180	CD180 antigen	protein_coding;	13	102830066	102876137	+
7.047	6.228	6.994	6.662	7.498	7.415	7.037	6.599	6.637	6.828	7.457	6.818	dLLC_Tg	-0.638	-4.35	0.00026	0.14	ENSMUSG00000047731	226178	Wbp1l	WW domain binding protein 1 like	protein_coding;	19	46587523	46645828	+
-1.658	-2.966	1.119	0.831	-2.56	-2.494	0.959	-0.86	-2.312	0.975	-2.527	0.05	dLLC_Tg	2.577	4.339	0.00027	0.14	ENSMUSG00000056025	12722	Clca3a1	chloride channel accessory 3A1	protein_coding;	3	144435438	144466738	-
4.83	4.456	4.066	3.783	4.719	4.904	3.886	4.045	4.643	3.924	4.812	3.966	dLLC_Tg	-0.846	-4.33	0.00028	0.14	ENSMUSG00000023046	16012	Igfbp6	insulin-like growth factor binding protein 6	protein_coding;	15	102052797	102057946	+
1.628	1.609	3.332	2.516	1.941	1.713	2.947	2.68	1.619	2.924	1.827	2.814	dLLC_Tg	0.987	4.317	0.00028	0.15	ENSMUSG00000037095	76905	Lrg1	leucine-rich alpha-2-glycoprotein 1	protein_coding;	17	56426678	56429001	-
-4.942	-4.49	-4.942	-4.942	-1.316	-4.716	-4.385	-4.905	-4.716	-4.942	-3.016	-4.645	dLLC_Tg	-1.629	-4.286	0.00031	0.15	ENSMUSG00000032356	19417	Rasgrf1	RAS protein-specific guanine nucleotide-releasing factor 1	protein_coding;	9	89791961	89909030	+
-3.674	-4.942	-2.13	-3.345	-4.63	-4.942	-2.624	-3.005	-4.308	-2.738	-4.786	-2.814	dLLC_Tg	1.972	4.264	0.00032	0.15	ENSMUSG00000030724	12478	Cd19	CD19 antigen	protein_coding;	7	126007622	126014061	-
1.402	1.365	1.494	0.56	1.805	2.187	0.404	1.234	1.383	1.027	1.996	0.819	dLLC_Tg	-1.177	-4.262	0.00033	0.15	ENSMUSG00000045763	70350	Basp1	brain abundant, membrane attached signal protein 1	protein_coding;	15	25363363	25413850	-
-0.054	0.115	-0.095	-0.947	0.691	0.533	-0.682	-0.196	0.03	-0.521	0.612	-0.439	dLLC_Tg	-1.051	-4.243	0.00034	0.15	ENSMUSG00000074766	319909	Ism1	isthmin 1, angiogenesis inhibitor	protein_coding;	2	139520098	139600501	+
0.327	-1.041	-1.444	-1.465	0.631	-0.808	-1.292	-2.072	-0.357	-1.455	-0.089	-1.682	dLLC_Tg	-1.594	-4.199	0.00038	0.16	ENSMUSG00000032181	20255	Scg3	secretogranin III	protein_coding;	9	75550471	75591338	-
-4.942	-4.942	-4.942	-3.89	-3.248	-2.636	-4.942	-4.905	-4.942	-4.416	-2.942	-4.924	dLLC_Tg	-1.982	-4.195	0.00038	0.16	ENSMUSG00000028359	18407	Orm3	orosomucoid 3	protein_coding;	4	63274399	63277748	+
0.653	0.863	0.286	0.206	1.4	1.417	0.543	-0.76	0.758	0.246	1.408	-0.108	dLLC_Tg	-1.517	-4.191	0.00039	0.16	ENSMUSG00000031298	237175	Adgrg2	adhesion G protein-coupled receptor G2	protein_coding;	X	159173686	159281066	+
1.05	0.476	-1.226	-0.302	1.199	1.081	-1.278	-0.677	0.763	-0.764	1.14	-0.978	dLLC_Tg	-2.117	-4.19	0.00039	0.16	ENSMUSG00000019932	16545	Kera	keratocan	protein_coding;	10	97442741	97449554	+
2.901	3.526	2.397	2.908	3.303	3.742	2.603	2.823	3.214	2.653	3.522	2.713	dLLC_Tg	-0.809	-4.183	0.00039	0.16	ENSMUSG00000031825	78892	Crispld2	cysteine-rich secretory protein LCCL domain containing 2	protein_coding;	8	120719177	120779532	+
-4.942	-3.681	-4.09	-4.942	-2.846	-3.053	-4.942	-4.905	-4.312	-4.516	-2.949	-4.924	dLLC_Tg	-1.975	-4.18	0.0004	0.16	ENSMUSG00000022824	17063	Muc13	mucin 13, epithelial transmembrane	protein_coding;	16	33614407	33640304	+
-2.309	-1.414	-2.453	-2.89	-1.42	-0.727	-3.555	-3.808	-1.861	-2.672	-1.074	-3.681	dLLC_Tg	-2.608	-4.175	0.0004	0.16	ENSMUSG00000026163	77629	Sphkap	SPHK1 interactor, AKAP domain containing	protein_coding;	1	83231860	83385921	-
-1.749	-1.559	-2.343	-3.707	-1.417	-2.131	-3.084	-4.178	-1.654	-3.025	-1.774	-3.631	dLLC_Tg	-1.856	-4.169	0.00041	0.16	ENSMUSG00000034706	432611	Dnai2	dynein axonemal intermediate chain 2	protein_coding;	11	114618234	114648715	+
-4.942	-4.942	-3.407	-4.4	-4.942	-4.942	-2.277	-4.942	-4.942	-3.904	-4.942	-3.61	dLLC_Tg	1.332	4.16	0.00042	0.16	ENSMUSG00000023995	70026	Tspo2	translocator protein 2	protein_coding;	17	48754935	48758550	-
1.856	0.835	0.206	0.134	2.813	0.056	-0.518	-1.169	1.346	0.17	1.434	-0.843	dLLC_Tg	-2.277	-4.142	0.00043	0.16	ENSMUSG00000044349	319317	Snhg11	small nucleolar RNA host gene 11	protein_coding;	2	158217558	158228071	+
-3.904	-3.201	-3.692	-4.942	-4.63	-4.942	-2.518	-2.616	-3.553	-4.317	-4.786	-2.567	dLLC_Tg	2.219	4.139	0.00044	0.16	ENSMUSG00000050822	243328	Slc29a4	solute carrier family 29 (nucleoside transporters), member 4	protein_coding;	5	142678267	142708245	+
-3.943	-4.942	-3.71	-3.028	-4.942	-4.942	-1.388	-2.826	-4.443	-3.369	-4.942	-2.107	dLLC_Tg	2.835	4.131	0.00045	0.16	ENSMUSG00000004552	13034	Ctse	cathepsin E	protein_coding;	1	131566044	131603243	+
2.084	2.081	1.954	2.092	2.569	2.531	1.886	1.891	2.082	2.023	2.55	1.888	dLLC_Tg	-0.662	-4.129	0.00045	0.16	ENSMUSG00000001657	15426	Hoxc8	homeobox C8	protein_coding;	15	102899039	102902543	+
-2.206	-1.973	-2.839	-2.616	-2.388	-2.436	-4.385	-4.362	-2.089	-2.727	-2.412	-4.374	dLLC_Tg	-1.962	-4.119	0.00046	0.16	ENSMUSG00000020374	74563	Rasgef1c	RasGEF domain family, member 1C	protein_coding;	11	49792662	49871821	+
-1.164	-1.855	-1.741	-2.289	-0.739	-1.211	-2.466	-3.541	-1.509	-2.015	-0.975	-3.004	dLLC_Tg	-2.028	-4.114	0.00047	0.16	ENSMUSG00000051379	71436	Flrt3	fibronectin leucine rich transmembrane protein 3	protein_coding;	2	140492834	140513389	-
-2.46	-3.145	-2.13	-3.89	-1.221	-0.939	-4.347	-4.1	-2.802	-3.01	-1.08	-4.224	dLLC_Tg	-3.144	-4.106	0.00047	0.16	ENSMUSG00000051596	21906	Otop1	otopetrin 1	protein_coding;	5	38433316	38461552	+
7.568	7.7	7.022	7.061	7.635	7.793	7.12	7.371	7.634	7.041	7.714	7.245	dLLC_Tg	-0.469	-4.098	0.00048	0.16	ENSMUSG00000037852	12876	Cpe	carboxypeptidase E	protein_coding;	8	65045576	65146088	-
1.427	1.851	2.824	2.689	1.236	1.215	1.986	2.175	1.639	2.756	1.226	2.081	dLLC_Tg	0.855	4.096	0.00049	0.16	ENSMUSG00000031805	16453	Jak3	Janus kinase 3	protein_coding;	8	72128940	72143219	+
-1.145	-2.046	-2.097	-2.623	-1.172	-1.332	-1.929	-4.275	-1.596	-2.36	-1.252	-3.102	dLLC_Tg	-1.85	-4.078	0.00051	0.16	ENSMUSG00000044770	268297	Scml4	Scm polycomb group protein like 4	protein_coding;	10	42736366	42836776	+
2.682	1.683	1.145	0.55	2.13	1.659	1.166	1.04	2.182	0.847	1.894	1.103	dLLC_Tg	-0.792	-4.07	0.00052	0.16	ENSMUSG00000091996	408059	BC049352	cDNA sequence BC049352	protein_coding;	9	45093305	45161318	+
3.958	3.679	3.505	2.885	3.896	3.266	3.101	2.915	3.819	3.195	3.581	3.008	dLLC_Tg	-0.573	-4.064	0.00052	0.16	ENSMUSG00000071369	26408	Map3k5	mitogen-activated protein kinase kinase kinase 5	protein_coding;	10	19810218	20018499	+
2.907	2.84	2.689	1.601	2.881	3.215	1.599	2.25	2.874	2.145	3.048	1.924	dLLC_Tg	-1.124	-4.061	0.00053	0.16	ENSMUSG00000034205	94352	Loxl2	lysyl oxidase-like 2	protein_coding;	14	69846517	69933283	+
1.022	0.72	1.091	1.71	0.743	0.769	1.954	1.509	0.871	1.4	0.756	1.732	dLLC_Tg	0.975	4.05	0.00054	0.17	ENSMUSG00000030823	78921	9130019O22Rik	RIKEN cDNA 9130019O22 gene	protein_coding;	7	126981432	126986338	-
3.277	3.275	3.452	2.858	3.459	3.188	2.746	2.759	3.276	3.155	3.324	2.753	dLLC_Tg	-0.571	-4.037	0.00056	0.17	ENSMUSG00000098557	239217	Kctd12	potassium channel tetramerisation domain containing 12	protein_coding;	14	103214017	103220073	-
-3.371	-3.115	-3.214	-3.095	-1.516	-2.39	-3.674	-4.905	-3.243	-3.155	-1.953	-4.29	dLLC_Tg	-2.337	-4.029	0.00057	0.17	ENSMUSG00000034551	245596	Hdx	highly divergent homeobox	protein_coding;	X	110479628	110606776	-
-3.125	-3.997	-3.407	-3.307	-1.983	-3.547	-4.385	-4.905	-3.561	-3.357	-2.765	-4.645	dLLC_Tg	-1.88	-4.026	0.00058	0.17	ENSMUSG00000022523	14167	Fgf12	fibroblast growth factor 12	protein_coding;	16	27978850	28571820	-
2.047	1.756	1.729	1.677	2.137	2.138	1.318	1.793	1.901	1.703	2.138	1.556	dLLC_Tg	-0.582	-4.022	0.00058	0.17	ENSMUSG00000002732	14231	Fkbp7	FK506 binding protein 7	protein_coding;	2	76493388	76503460	-
-0.016	-0.453	0.454	0.224	0.298	1.859	-0.337	0.023	-0.234	0.339	1.079	-0.157	dLLC_Tg	-1.236	-4.021	0.00058	0.17	ENSMUSG00000070942	107527	Il1rl2	interleukin 1 receptor-like 2	protein_coding;	1	40363770	40406722	+
-4.942	-4.942	-4.942	-4.942	-3.334	-4.942	-4.942	-4.942	-4.942	-4.942	-4.138	-4.942	dLLC_Tg	-0.804	-4.013	0.0006	0.17	ENSMUSG00000022219	12684	Cideb	cell death-inducing DNA fragmentation factor, alpha subunit-like effector B	protein_coding;	14	55991507	55995915	-
2.009	1.872	2.112	2.183	1.812	1.702	2.531	2.353	1.94	2.147	1.757	2.442	dLLC_Tg	0.685	4.001	0.00061	0.17	ENSMUSG00000024787	69024	Snx15	sorting nexin 15	protein_coding;	19	6169429	6178334	-
-4.488	-3.997	-3.871	-3.283	-2.789	-2.73	-4.942	-4.905	-4.242	-3.577	-2.76	-4.924	dLLC_Tg	-2.164	-3.999	0.00062	0.17	ENSMUSG00000055717	105439	Slain1	SLAIN motif family, member 1	protein_coding;	14	103887664	103942343	+
-0.961	-1.074	-2.293	-1.073	-0.072	-1.123	-2.974	-1.603	-1.018	-1.683	-0.598	-2.289	dLLC_Tg	-1.691	-3.999	0.00062	0.17	ENSMUSG00000021340	14756	Gpld1	glycosylphosphatidylinositol specific phospholipase D1	protein_coding;	13	25127135	25176484	+
2.239	1.991	4.028	4.355	2.253	2.548	4.652	3.662	2.115	4.192	2.401	4.157	dLLC_Tg	1.756	3.997	0.00062	0.17	ENSMUSG00000069919	15122	Hba-a1	hemoglobin alpha, adult chain 1	protein_coding;	11	32233511	32234465	+
-2.976	-2.866	-3.457	-3.058	-2.267	-2.413	-3.965	-4.362	-2.921	-3.257	-2.34	-4.164	dLLC_Tg	-1.824	-3.992	0.00063	0.17	ENSMUSG00000016763	64706	Scube1	signal peptide, CUB domain, EGF-like 1	protein_coding;	15	83489200	83609222	-
-2.633	-4.49	-3.2	-4.942	-2.31	-2.672	-3.965	-4.777	-3.562	-4.071	-2.491	-4.371	dLLC_Tg	-1.88	-3.972	0.00066	0.17	ENSMUSG00000034912	320772	Mdga2	MAM domain containing glycosylphosphatidylinositol anchor 2	protein_coding;	12	66512834	67269323	-
4.021	4.024	3.777	3.351	4.216	3.62	2.922	3.123	4.022	3.564	3.918	3.022	dLLC_Tg	-0.896	-3.971	0.00066	0.17	ENSMUSG00000018217	18858	Pmp22	peripheral myelin protein 22	protein_coding;	11	63019808	63050373	+
4.433	4.137	3.606	3.854	4.428	4.308	3.662	3.642	4.285	3.73	4.368	3.652	dLLC_Tg	-0.716	-3.966	0.00067	0.17	ENSMUSG00000021390	18295	Ogn	osteoglycin	protein_coding;	13	49761522	49777977	+
-3.904	-4.328	-3.2	-4.222	-4.127	-3.869	-1.148	-1.653	-4.116	-3.711	-3.998	-1.401	dLLC_Tg	2.598	3.961	0.00067	0.17	ENSMUSG00000056656	239552	Apol8	apolipoprotein L 8	protein_coding;	15	77631998	77641203	-
2.526	2.49	2.953	1.993	2.954	2.507	1.605	2.008	2.508	2.473	2.731	1.806	dLLC_Tg	-0.924	-3.959	0.00068	0.17	ENSMUSG00000006800	72043	Sulf2	sulfatase 2	protein_coding;	2	165915009	165997583	-
1.43	1.936	1.055	0.181	1.572	2.473	-0.339	1.557	1.683	0.618	2.023	0.609	dLLC_Tg	-1.414	-3.941	0.00071	0.17	ENSMUSG00000020150	14431	Gamt	guanidinoacetate methyltransferase	protein_coding;	10	80093985	80096846	-
-1.28	-1.971	-1.318	-1.478	-3.579	-1.125	-1.212	-0.643	-1.625	-1.398	-2.352	-0.927	dLLC_Tg	1.424	3.935	0.00072	0.17	ENSMUSG00000049307	14345	Fut4	fucosyltransferase 4	protein_coding;	9	14659616	14663689	-
3.834	3.861	4.23	4.27	3.61	3.731	4.168	4.055	3.848	4.25	3.67	4.111	dLLC_Tg	0.441	3.929	0.00073	0.17	ENSMUSG00000045969	26356	Ing1	inhibitor of growth family, member 1	protein_coding;	8	11605571	11613251	+
-1.53	-1.043	0.979	1.102	-0.75	-1.882	0.442	0.035	-1.287	1.041	-1.316	0.239	dLLC_Tg	1.555	3.927	0.00073	0.17	ENSMUSG00000053626	21892	Tll1	tolloid-like	protein_coding;	8	64467965	64659305	-
2.841	3.127	3.244	3.338	2.718	2.47	3.353	3.083	2.984	3.291	2.594	3.218	dLLC_Tg	0.623	3.923	0.00074	0.17	ENSMUSG00000027684	14013	Mecom	MDS1 and EVI1 complex locus	protein_coding;	3	30005445	30602157	-
-3.904	-2.398	-2.968	-4.579	-2.034	-2.436	-4.669	-4.065	-3.151	-3.774	-2.235	-4.367	dLLC_Tg	-2.132	-3.922	0.00074	0.17	ENSMUSG00000092021	634650	Gbp11	guanylate binding protein 11	polymorphic_pseudogene;	5	105470908	105494338	-
6.671	7.126	7.055	8.021	6.496	7.435	7.545	7.407	6.898	7.538	6.966	7.476	dLLC_Tg	0.51	3.919	0.00075	0.17	ENSMUSG00000030591	57296	Psmd8	proteasome (prosome, macropain) 26S subunit, non-ATPase, 8	protein_coding;	7	28873613	28880126	-
-4.942	-3.282	-4.025	-4.471	-4.942	-4.942	-3.922	-2.407	-4.112	-4.248	-4.942	-3.165	dLLC_Tg	1.778	3.909	0.00077	0.18	ENSMUSG00000035509	213311	Fbxl21	F-box and leucine-rich repeat protein 21	protein_coding;	13	56670285	56685711	+
0.948	0.715	-0.597	-0.154	1.282	0.908	-0.341	-0.177	0.832	-0.375	1.095	-0.259	dLLC_Tg	-1.354	-3.899	0.00078	0.18	ENSMUSG00000021943	14560	Gdf10	growth differentiation factor 10	protein_coding;	14	33645544	33659940	+
-0.045	0.683	-1.096	0.139	0.401	0.847	-1.393	0.375	0.319	-0.478	0.624	-0.509	dLLC_Tg	-1.133	-3.888	0.00081	0.18	ENSMUSG00000032537	270190	Ephb1	Eph receptor B1	protein_coding;	9	101799327	102231892	-
-1.721	-3.511	-3.306	-3.283	-1.635	-3.547	-4.942	-4.942	-2.616	-3.294	-2.591	-4.942	dLLC_Tg	-2.352	-3.876	0.00083	0.18	ENSMUSG00000063297	233271	Luzp2	leucine zipper protein 2	protein_coding;	7	54485246	54918633	+
-1.663	-2.988	-2.456	-3.058	-1.412	-2.524	-3.729	-4.275	-2.326	-2.757	-1.968	-4.002	dLLC_Tg	-2.034	-3.867	0.00085	0.18	ENSMUSG00000001985	14807	Grik3	glutamate receptor, ionotropic, kainate 3	protein_coding;	4	125384493	125607966	+
2.417	2.009	1.415	0.847	2.391	1.971	1.066	1.334	2.213	1.131	2.181	1.2	dLLC_Tg	-0.981	-3.861	0.00086	0.18	ENSMUSG00000033544	72713	Angptl1	angiopoietin-like 1	protein_coding;	1	156666132	156688648	+
-1.554	-1.063	-2.094	-1.387	-1.009	-0.844	-2.648	-2.263	-1.308	-1.741	-0.926	-2.456	dLLC_Tg	-1.53	-3.86	0.00086	0.18	ENSMUSG00000048895	12569	Cdk5r1	cyclin-dependent kinase 5, regulatory subunit 1 (p35)	protein_coding;	11	80367849	80372010	+
-0.657	-0.897	-0.685	-1.29	-1.042	-0.381	-2.255	-2.395	-0.777	-0.988	-0.712	-2.325	dLLC_Tg	-1.613	-3.86	0.00086	0.18	ENSMUSG00000022861	110197	Dgkg	diacylglycerol kinase, gamma	protein_coding;	16	22287211	22475971	-
1.574	1.392	0	0.244	1.631	1.486	0.227	0.943	1.483	0.122	1.559	0.585	dLLC_Tg	-0.974	-3.859	0.00086	0.18	ENSMUSG00000031274	12830	Col4a5	collagen, type IV, alpha 5	protein_coding;	X	140258381	140472230	+
-2.069	-1.762	-3.018	-2.299	-2.863	-1.246	-4.942	-2.165	-1.916	-2.658	-2.054	-3.554	dLLC_Tg	-1.5	-3.847	0.00089	0.18	ENSMUSG00000049556	235402	Lingo1	leucine rich repeat and Ig domain containing 1	protein_coding;	9	56525759	56703752	-
0.222	-0.829	-0.283	-2.032	1.339	0.063	-0.44	-1.619	-0.304	-1.158	0.701	-1.03	dLLC_Tg	-1.73	-3.824	0.00094	0.19	ENSMUSG00000040037	320840	Negr1	neuronal growth regulator 1	protein_coding;	3	156267431	157022082	+
4.485	4.383	4.045	3.767	4.619	4.768	3.762	4.061	4.434	3.906	4.693	3.911	dLLC_Tg	-0.782	-3.822	0.00094	0.19	ENSMUSG00000025784	21922	Clec3b	C-type lectin domain family 3, member b	protein_coding;	9	122980011	122986497	+
1.321	0.417	2.949	3.648	1.168	0.374	2.758	0.999	0.869	3.299	0.771	1.879	dLLC_Tg	1.108	3.809	0.00097	0.19	ENSMUSG00000038007	230379	Acer2	alkaline ceramidase 2	protein_coding;	4	86792633	86853059	+
-4.942	-3.478	-4.942	-4.4	-3.459	-3.173	-4.942	-4.942	-4.21	-4.671	-3.316	-4.942	dLLC_Tg	-1.626	-3.806	0.00098	0.19	ENSMUSG00000051951	497097	Xkr4	X-linked Kx blood group related 4	protein_coding;	1	3276124	3741721	-
1.453	1.013	0.79	0.694	2.497	1.457	1.456	0.54	1.233	0.742	1.977	0.998	dLLC_Tg	-0.979	-3.803	0.00099	0.19	ENSMUSG00000074657	16572	Kif5a	kinesin family member 5A	protein_coding;	10	127061565	127099217	-
-2.179	-2.625	-2.109	-3.761	-1.791	-2.114	-4.942	-3.163	-2.402	-2.935	-1.953	-4.053	dLLC_Tg	-2.1	-3.793	0.001	0.19	ENSMUSG00000040867	380785	Begain	brain-enriched guanylate kinase-associated	protein_coding;	12	108998113	109034143	-
-2.47	-2.321	-0.878	-1.198	-3.134	-2.39	0.329	-1.379	-2.395	-1.038	-2.762	-0.525	dLLC_Tg	2.237	3.788	0.001	0.19	ENSMUSG00000032028	78252	Nxpe2	neurexophilin and PC-esterase domain family, member 2	protein_coding;	9	48229306	48264754	-
-4.942	-4.942	-4.942	-4.942	-2.675	-4.942	-4.942	-4.942	-4.942	-4.942	-3.809	-4.942	dLLC_Tg	-1.134	-3.773	0.0011	0.2	ENSMUSG00000029074	330010	Ttll10	tubulin tyrosine ligase-like family, member 10	protein_coding;	4	156119297	156143871	-
8.086	8.16	8.802	9.103	8.273	8.081	8.981	8.176	8.123	8.953	8.177	8.578	dLLC_Tg	0.401	3.772	0.0011	0.2	ENSMUSG00000059895	19245	Ptp4a3	protein tyrosine phosphatase 4a3	protein_coding;	15	73594994	73630615	+
3.077	3.05	3.419	3.088	2.956	2.321	3.129	3.081	3.063	3.253	2.639	3.105	dLLC_Tg	0.467	3.765	0.0011	0.2	ENSMUSG00000038816	54366	Ctnnal1	catenin (cadherin associated protein), alpha-like 1	protein_coding;	4	56810935	56865188	-
0.866	0.839	0.884	0.163	1.376	1.149	-0.224	0.789	0.852	0.523	1.262	0.283	dLLC_Tg	-0.98	-3.763	0.0011	0.2	ENSMUSG00000025372	108100	Baiap2	brain-specific angiogenesis inhibitor 1-associated protein 2	protein_coding;	11	119833589	119897608	+
4.891	4.457	4.459	3.337	4.409	4.33	3.433	3.52	4.674	3.898	4.369	3.477	dLLC_Tg	-0.893	-3.757	0.0011	0.2	ENSMUSG00000014846	67971	Tppp3	tubulin polymerization-promoting protein family member 3	protein_coding;	8	106194125	106198158	-
7.527	7.557	7.885	7.711	8.327	8.071	7.108	7.906	7.542	7.798	8.199	7.507	dLLC_Tg	-0.692	-3.75	0.0011	0.2	ENSMUSG00000032942	22229	Ucp3	uncoupling protein 3 (mitochondrial, proton carrier)	protein_coding;	7	100122197	100135639	+
-2.734	-3.325	-1.93	-2.482	-3.818	-4.716	-2.927	-2.127	-3.03	-2.206	-4.267	-2.527	dLLC_Tg	1.74	3.747	0.0011	0.2	ENSMUSG00000007035	17687	Msh5	mutS homolog 5	protein_coding;	17	35247581	35265721	-
2.437	2.099	0.015	0.199	1.764	1.542	-0.39	1.022	2.268	0.107	1.653	0.316	dLLC_Tg	-1.337	-3.741	0.0011	0.2	ENSMUSG00000052135	329934	Foxo6	forkhead box O6	protein_coding;	4	120124276	120144546	-
-1.679	-1.631	-1.187	0.237	-1.979	-3.547	-0.978	-1.19	-1.655	-0.475	-2.763	-1.084	dLLC_Tg	1.679	3.739	0.0012	0.2	ENSMUSG00000028280	14408	Gabrr1	gamma-aminobutyric acid (GABA) C receptor, subunit rho 1	protein_coding;	4	33132521	33163588	+
-3.216	-3.142	-2.25	-2.46	-1.228	-1.374	-3.965	-3.26	-3.179	-2.355	-1.301	-3.613	dLLC_Tg	-2.312	-3.738	0.0012	0.2	ENSMUSG00000022479	22337	Vdr	vitamin D (1,25-dihydroxyvitamin D3) receptor	protein_coding;	15	97752306	97808511	-
3.407	3.291	3.73	3.373	3.72	3.65	3.107	3.231	3.349	3.551	3.685	3.169	dLLC_Tg	-0.516	-3.737	0.0012	0.2	ENSMUSG00000042312	20196	S100a13	S100 calcium binding protein A13	protein_coding;	3	90421742	90431888	+
-1.721	-2.106	-1.714	-2.623	-1.082	-2.16	-1.765	-4.214	-1.914	-2.168	-1.621	-2.99	dLLC_Tg	-1.369	-3.737	0.0012	0.2	ENSMUSG00000030124	16768	Lag3	lymphocyte-activation gene 3	protein_coding;	6	124881324	124888668	-
-1.022	-1.02	0.295	1.075	-0.99	-3.122	0.443	-0.202	-1.021	0.685	-2.056	0.121	dLLC_Tg	2.176	3.734	0.0012	0.2	ENSMUSG00000041479	319508	Syt15	synaptotagmin XV	protein_coding;	14	33941552	33952377	+
1.44	0.643	1.934	1.957	1.05	0.801	2.198	1.578	1.042	1.945	0.926	1.888	dLLC_Tg	0.963	3.729	0.0012	0.2	ENSMUSG00000050914	654824	Ankrd37	ankyrin repeat domain 37	protein_coding;	8	46449939	46458744	-
2.567	2.56	1.4	1.189	2.198	3.317	1.692	1.586	2.563	1.295	2.758	1.639	dLLC_Tg	-1.119	-3.725	0.0012	0.2	ENSMUSG00000021765	14313	Fst	follistatin	protein_coding;	13	114588826	114595487	-
-4.942	-4.942	-4.665	-3.867	-4.942	-4.942	-1.995	-4.942	-4.942	-4.266	-4.942	-3.468	dLLC_Tg	1.474	3.713	0.0012	0.2	ENSMUSG00000028825	19746	Rhd	Rh blood group, D antigen	protein_coding;	4	134591847	134623483	+
-3.716	-3.809	-4.09	-3.198	-4.63	-4.716	-2.607	-2.451	-3.762	-3.644	-4.673	-2.529	dLLC_Tg	2.144	3.705	0.0013	0.2	ENSMUSG00000030762	11833	Aqp8	aquaporin 8	protein_coding;	7	123061514	123067227	+
5.907	6.242	3.254	3.401	6.077	6.379	4.008	6.1	6.075	3.327	6.228	5.054	dLLC_Tg	-1.174	-3.704	0.0013	0.2	ENSMUSG00000042834	27528	Nrep	neuronal regeneration related protein	protein_coding;	18	33570072	33597082	-
-0.532	-0.586	-1.642	-2.161	0.161	-0.768	-0.961	-2.136	-0.559	-1.901	-0.303	-1.549	dLLC_Tg	-1.245	-3.696	0.0013	0.2	ENSMUSG00000025321	320910	Itgb8	integrin beta 8	protein_coding;	12	119121757	119202537	-
-4.942	-4.942	-4.942	-4.942	-4.942	-3.173	-4.942	-4.942	-4.942	-4.942	-4.058	-4.942	dLLC_Tg	-0.884	-3.694	0.0013	0.2	ENSMUSG00000025905	18387	Oprk1	opioid receptor, kappa 1	protein_coding;	1	5658689	5676354	+
0.253	1.027	1.04	1.034	0.059	0.143	0.777	0.961	0.64	1.037	0.101	0.869	dLLC_Tg	0.768	3.694	0.0013	0.2	ENSMUSG00000055200	170742	Sertad3	SERTA domain containing 3	protein_coding;	7	27173193	27176789	+
4.266	4.127	3.977	3.712	4.312	3.985	3.626	3.566	4.197	3.844	4.149	3.596	dLLC_Tg	-0.553	-3.693	0.0013	0.2	ENSMUSG00000015305	70097	Sash1	SAM and SH3 domain containing 1	protein_coding;	10	8597983	8761814	-
8.984	9.139	8.524	8.478	8.952	9.175	8.292	8.866	9.061	8.501	9.064	8.579	dLLC_Tg	-0.484	-3.692	0.0013	0.2	ENSMUSG00000020483	68097	Dynll2	dynein light chain LC8-type 2	protein_coding;	11	87870351	87878359	-
7.173	7.372	6.853	6.209	7.338	8.092	6.402	6.881	7.273	6.531	7.715	6.641	dLLC_Tg	-1.074	-3.69	0.0013	0.2	ENSMUSG00000023034	15370	Nr4a1	nuclear receptor subfamily 4, group A, member 1	protein_coding;	15	101152150	101172676	+
7.085	6.565	6.065	5.495	7.084	6.692	6.394	6.454	6.825	5.78	6.888	6.424	dLLC_Tg	-0.464	-3.689	0.0013	0.2	ENSMUSG00000031239	16431	Itm2a	integral membrane protein 2A	protein_coding;	X	106440705	106446982	-
5.652	5.233	5.37	4.25	5.786	5.647	4.719	4.891	5.443	4.81	5.717	4.805	dLLC_Tg	-0.911	-3.687	0.0013	0.2	ENSMUSG00000026574	56429	Dpt	dermatopontin	protein_coding;	1	164624213	164651835	+
1.698	1.775	3.727	4.097	1.395	1.91	4.727	3.05	1.737	3.912	1.652	3.889	dLLC_Tg	2.236	3.68	0.0013	0.2	ENSMUSG00000073940	101488143	Hbb-bt	hemoglobin, beta adult t chain	protein_coding;	7	103461731	103463203	-
0.263	0.897	1.382	1.769	0.495	0.302	1.481	1.392	0.58	1.575	0.398	1.436	dLLC_Tg	1.038	3.675	0.0013	0.2	ENSMUSG00000057123	14613	Gja5	gap junction protein, alpha 5	protein_coding;	3	96812009	96984732	+
4.141	4.047	3.546	2.658	3.832	3.901	2.899	3.149	4.094	3.102	3.867	3.024	dLLC_Tg	-0.842	-3.668	0.0014	0.21	ENSMUSG00000031740	17390	Mmp2	matrix metallopeptidase 2	protein_coding;	8	93553919	93580048	+
3.832	3.441	3.517	3.162	4.175	3.692	3.524	3.173	3.637	3.34	3.933	3.349	dLLC_Tg	-0.585	-3.666	0.0014	0.21	ENSMUSG00000024646	109672	Cyb5a	cytochrome b5 type A (microsomal)	protein_coding;	18	84856829	84897996	+
3.629	3.631	3.12	2.704	3.76	3.775	3.186	3.413	3.63	2.912	3.768	3.299	dLLC_Tg	-0.468	-3.653	0.0014	0.21	ENSMUSG00000039007	54381	Cpq	carboxypeptidase Q	protein_coding;	15	33083275	33594698	+
6.034	6.406	5.933	5.374	6.021	6.843	4.983	6.02	6.22	5.653	6.432	5.502	dLLC_Tg	-0.931	-3.652	0.0014	0.21	ENSMUSG00000062825	11465	Actg1	actin, gamma, cytoplasmic 1	protein_coding;	11	120236516	120239368	-
1.144	1.947	1.499	2.831	0.912	1.672	2.052	2.556	1.546	2.165	1.292	2.304	dLLC_Tg	1.012	3.65	0.0014	0.21	ENSMUSG00000075225	75973	Ccdc162	coiled-coil domain containing 162	protein_coding;	10	41414842	41592630	-
8.565	8.319	7.528	7.754	8.669	8.589	7.915	7.88	8.442	7.641	8.629	7.898	dLLC_Tg	-0.732	-3.644	0.0015	0.21	ENSMUSG00000026879	227753	Gsn	gelsolin	protein_coding;	2	35146392	35197904	+
1.888	1.671	2.211	0.83	2.498	1.872	1.098	1.226	1.78	1.52	2.185	1.162	dLLC_Tg	-1.023	-3.643	0.0015	0.21	ENSMUSG00000021760	69590	Gpx8	glutathione peroxidase 8 (putative)	protein_coding;	13	113179287	113182944	-
-3.446	-4.942	-1.582	-3.707	-4.454	-4.942	-3.893	-1.941	-4.194	-2.644	-4.698	-2.917	dLLC_Tg	1.781	3.639	0.0015	0.21	ENSMUSG00000038379	22137	Ttk	Ttk protein kinase	protein_coding;	9	83716742	83754442	+
4.186	3.581	3.917	3.4	4.265	3.509	3.298	2.878	3.884	3.659	3.887	3.088	dLLC_Tg	-0.799	-3.627	0.0015	0.21	ENSMUSG00000032232	68178	Cgnl1	cingulin-like 1	protein_coding;	9	71533791	71678884	-
8.788	9.191	9.208	9.826	8.725	9.369	9.571	9.36	8.989	9.517	9.047	9.466	dLLC_Tg	0.419	3.623	0.0015	0.21	ENSMUSG00000023460	19328	Rab12	RAB12, member RAS oncogene family	protein_coding;	17	66801507	66826724	-
-3.115	-3.521	-4.357	-3.867	-2.773	-3.496	-4.942	-4.942	-3.318	-4.112	-3.134	-4.942	dLLC_Tg	-1.808	-3.62	0.0015	0.21	ENSMUSG00000067219	70701	Nipal1	NIPA-like domain containing 1	protein_coding;	5	72805138	72828421	+
8.185	8.112	6.937	7.149	7.824	8.163	6.851	7.916	8.148	7.043	7.994	7.383	dLLC_Tg	-0.61	-3.618	0.0015	0.21	ENSMUSG00000049173	170947	Myoz3	myozenin 3	protein_coding;	18	60706822	60724860	-
0.842	0.63	1.283	0.611	0.879	1.431	0.612	0.486	0.736	0.947	1.155	0.549	dLLC_Tg	-0.606	-3.604	0.0016	0.22	ENSMUSG00000040612	100039795	Ildr2	immunoglobulin-like domain containing receptor 2	protein_coding;	1	166081708	166144392	+
-2.131	-2.866	-0.304	0.6	-2.638	-4.364	0.238	-3.497	-2.499	0.148	-3.501	-1.63	dLLC_Tg	1.871	3.604	0.0016	0.22	ENSMUSG00000028003	79235	Lrat	lecithin-retinol acyltransferase (phosphatidylcholine-retinol-O-acyltransferase)	protein_coding;	3	82799886	82811280	-
1.213	0.7	0.561	-0.375	1.851	1.503	0.45	0.51	0.956	0.093	1.677	0.48	dLLC_Tg	-1.197	-3.604	0.0016	0.22	ENSMUSG00000031906	58994	Smpd3	sphingomyelin phosphodiesterase 3, neutral	protein_coding;	8	106979180	107064620	-
-1.785	-2.368	-1.851	-2.029	-1.43	-1.167	-3.152	-2.445	-2.076	-1.94	-1.298	-2.798	dLLC_Tg	-1.5	-3.6	0.0016	0.22	ENSMUSG00000015981	57740	Stk32c	serine/threonine kinase 32C	protein_coding;	7	138683554	138793223	-
-2.018	-4.942	-3.472	-4.942	-0.803	-4.119	-4.942	-4.396	-3.48	-4.207	-2.461	-4.669	dLLC_Tg	-2.208	-3.595	0.0016	0.22	ENSMUSG00000110439	100861909	Mup22	major urinary protein 22	protein_coding;	4	60773588	60777462	-
-0.91	-0.918	-1.202	-2.413	-0.449	-0.95	-1.84	-2.246	-0.914	-1.807	-0.699	-2.043	dLLC_Tg	-1.343	-3.595	0.0016	0.22	ENSMUSG00000021098	75801	4930447C04Rik	RIKEN cDNA 4930447C04 gene	protein_coding;	12	72927883	72987548	-
0.256	0.33	-1.235	-0.784	0.522	0.434	-1.11	-0.383	0.293	-1.01	0.478	-0.746	dLLC_Tg	-1.224	-3.593	0.0016	0.22	ENSMUSG00000022044	56471	Stmn4	stathmin-like 4	protein_coding;	14	66581745	66599129	+
5.015	4.587	4.268	4.011	5.143	4.475	4.311	3.885	4.801	4.139	4.809	4.098	dLLC_Tg	-0.711	-3.589	0.0017	0.22	ENSMUSG00000025780	209378	Itih5	inter-alpha (globulin) inhibitor H5	protein_coding;	2	10158382	10261340	+
4.543	4.765	4.445	4.298	4.429	5.089	3.259	4.473	4.654	4.372	4.759	3.866	dLLC_Tg	-0.893	-3.581	0.0017	0.22	ENSMUSG00000052727	17755	Map1b	microtubule-associated protein 1B	protein_coding;	13	99557954	99653048	-
2.61	2.466	1.682	1.676	2.743	1.623	1.434	1.182	2.538	1.679	2.183	1.308	dLLC_Tg	-0.875	-3.579	0.0017	0.22	ENSMUSG00000000223	13497	Drp2	dystrophin related protein 2	protein_coding;	X	133305300	133357322	+
5.735	6.139	6.459	7.059	5.907	5.828	6.869	5.967	5.937	6.759	5.867	6.418	dLLC_Tg	0.551	3.579	0.0017	0.22	ENSMUSG00000028150	19885	Rorc	RAR-related orphan receptor gamma	protein_coding;	3	94280101	94305583	+
-4.942	-4.942	-3.63	-4.942	-4.127	-3.311	-4.942	-4.942	-4.942	-4.286	-3.719	-4.942	dLLC_Tg	-1.223	-3.576	0.0017	0.22	ENSMUSG00000052372	331461	Il1rapl1	interleukin 1 receptor accessory protein-like 1	protein_coding;	X	85784476	87159251	-
7.144	7.533	7.098	7.148	7.345	7.166	6.633	6.779	7.339	7.123	7.255	6.706	dLLC_Tg	-0.55	-3.57	0.0017	0.22	ENSMUSG00000020044	21859	Timp3	tissue inhibitor of metalloproteinase 3	protein_coding;	10	86136236	86185370	+
11.586	11.49	10.543	10.694	11.689	11.762	10.744	11.46	11.538	10.618	11.726	11.102	dLLC_Tg	-0.624	-3.569	0.0017	0.22	ENSMUSG00000007122	12372	Casq1	calsequestrin 1	protein_coding;	1	172037461	172047435	-
-3.216	-3.812	-4.119	-4.222	-2.411	-3.295	-4.942	-4.942	-3.514	-4.17	-2.853	-4.942	dLLC_Tg	-2.089	-3.569	0.0017	0.22	ENSMUSG00000045994	76898	B3gat1	beta-1,3-glucuronyltransferase 1 (glucuronosyltransferase P)	protein_coding;	9	26645024	26674397	+
1.105	1.027	2.853	3.547	0.92	0.951	3.794	2.104	1.066	3.2	0.936	2.949	dLLC_Tg	2.013	3.564	0.0018	0.22	ENSMUSG00000025270	11656	Alas2	aminolevulinic acid synthase 2, erythroid	protein_coding;	X	149330371	149353634	+
2.419	2.132	1.741	2.03	2.582	2.053	1.792	1.084	2.275	1.886	2.317	1.438	dLLC_Tg	-0.879	-3.564	0.0018	0.22	ENSMUSG00000028024	13809	Enpep	glutamyl aminopeptidase	protein_coding;	3	129062824	129126369	-
-0.619	-0.341	-0.353	-1.159	-1.127	-3.317	-1.082	-0.122	-0.48	-0.756	-2.222	-0.602	dLLC_Tg	1.62	3.552	0.0018	0.22	ENSMUSG00000028078	70762	Dclk2	doublecortin-like kinase 2	protein_coding;	3	86693458	86828159	-
-4.942	-4.942	-4.665	-4.942	-4.942	-2.946	-4.942	-4.942	-4.942	-4.804	-3.944	-4.942	dLLC_Tg	-0.998	-3.552	0.0018	0.22	ENSMUSG00000055761	269513	Nkain3	Na+/K+ transporting ATPase interacting 3	protein_coding;	4	20118874	20778866	-
-2.687	-3.057	-2.792	-2.084	-1.427	-2.239	-3.343	-3.972	-2.872	-2.438	-1.833	-3.657	dLLC_Tg	-1.824	-3.551	0.0018	0.22	ENSMUSG00000049630	227580	C1ql3	C1q-like 3	protein_coding;	2	13008268	13016617	-
-2.479	-3.057	-3.265	-3.886	-1.45	-2.566	-3.922	-4.816	-2.768	-3.575	-2.008	-4.369	dLLC_Tg	-2.361	-3.546	0.0018	0.22	ENSMUSG00000020059	20962	Sycp3	synaptonemal complex protein 3	protein_coding;	10	88295431	88309098	+
-2.815	-3.341	-2.542	-2.72	-2.374	-4.364	-1.862	-1.947	-3.078	-2.631	-3.369	-1.905	dLLC_Tg	1.464	3.54	0.0019	0.22	ENSMUSG00000027670	74614	Ocstamp	osteoclast stimulatory transmembrane protein	protein_coding;	2	165235680	165242325	-
0.124	0.939	-1.066	-0.669	1.136	1.736	-0.227	1.124	0.532	-0.868	1.436	0.449	dLLC_Tg	-0.987	-3.54	0.0019	0.22	ENSMUSG00000037991	223970	Rmi2	RecQ mediated genome instability 2	protein_coding;	16	10652923	10710830	+
-4.118	-4.942	-4.357	-4.942	-3.537	-2.817	-4.942	-4.905	-4.53	-4.65	-3.177	-4.924	dLLC_Tg	-1.746	-3.525	0.0019	0.23	ENSMUSG00000039110	104601	Mycbpap	MYCBP associated protein	protein_coding;	11	94392173	94412568	-
-1.942	-1.709	-2.445	-1.654	-1.818	-0.555	-2.927	-3.297	-1.825	-2.049	-1.187	-3.112	dLLC_Tg	-1.926	-3.523	0.0019	0.23	ENSMUSG00000040276	23969	Pacsin1	protein kinase C and casein kinase substrate in neurons 1	protein_coding;	17	27874483	27930456	+
4.784	4.556	5.289	5.116	5.081	4.709	5.838	5.564	4.67	5.203	4.895	5.701	dLLC_Tg	0.805	3.512	0.002	0.23	ENSMUSG00000033502	229776	Cdc14a	CDC14 cell division cycle 14A	protein_coding;	3	116066202	116222394	-
1.285	0.735	1.357	1.027	1.502	2.368	1.106	1.265	1.01	1.192	1.935	1.185	dLLC_Tg	-0.749	-3.511	0.002	0.23	ENSMUSG00000052688	226421	Rab7b	RAB7B, member RAS oncogene family	protein_coding;	1	131616433	131643177	+
-2.054	-3.642	-1.404	-2.988	-0.094	-1.549	-2.277	-4.362	-2.848	-2.196	-0.822	-3.32	dLLC_Tg	-2.498	-3.511	0.002	0.23	ENSMUSG00000075296	621603	Aldh3b2	aldehyde dehydrogenase 3 family, member B2	protein_coding;	19	4022328	4031646	+
5.423	4.932	5.667	4.424	5.497	4.962	3.844	4.281	5.178	5.045	5.23	4.062	dLLC_Tg	-1.167	-3.492	0.0021	0.24	ENSMUSG00000021702	21828	Thbs4	thrombospondin 4	protein_coding;	13	92888098	92931326	-
2.738	2.486	2.544	1.709	2.799	2.301	2.109	1.716	2.612	2.126	2.55	1.912	dLLC_Tg	-0.638	-3.485	0.0021	0.24	ENSMUSG00000041120	17965	Nbl1	neuroblastoma, suppression of tumorigenicity 1	protein_coding;	4	138809595	138820304	-
6.391	6.563	6.272	5.531	6.368	7.157	5.63	6.297	6.477	5.902	6.763	5.963	dLLC_Tg	-0.799	-3.454	0.0023	0.24	ENSMUSG00000017009	20971	Sdc4	syndecan 4	protein_coding;	2	164266167	164285807	-
-1.908	-2.536	-2.378	-3.89	-1.135	-2.327	-3.092	-4.739	-2.222	-3.134	-1.731	-3.916	dLLC_Tg	-2.185	-3.454	0.0023	0.24	ENSMUSG00000031997	22068	Trpc6	transient receptor potential cation channel, subfamily C, member 6	protein_coding;	9	8544143	8680742	+
-2.435	-3.564	-3.776	-4.942	-1.316	-4.54	-4.385	-4.942	-2.999	-4.359	-2.928	-4.664	dLLC_Tg	-1.736	-3.446	0.0023	0.24	ENSMUSG00000066392	18191	Nrxn3	neurexin III	protein_coding;	12	88689646	90301709	+
5.799	6.03	5.911	4.086	5.793	6.112	3.866	5.309	5.915	4.999	5.953	4.587	dLLC_Tg	-1.365	-3.445	0.0023	0.24	ENSMUSG00000029661	12843	Col1a2	collagen, type I, alpha 2	protein_coding;	6	4504814	4541544	+
1.621	1.294	1.639	1.832	2.32	1.38	1.359	0.748	1.457	1.736	1.85	1.053	dLLC_Tg	-0.797	-3.438	0.0024	0.24	ENSMUSG00000051177	18795	Plcb1	phospholipase C, beta 1	protein_coding;	2	134627987	135317178	+
1.938	2.357	1.702	1.061	2.699	2.742	1.173	2.294	2.147	1.382	2.72	1.734	dLLC_Tg	-0.987	-3.435	0.0024	0.24	ENSMUSG00000000567	20682	Sox9	SRY (sex determining region Y)-box 9	protein_coding;	11	112673050	112678586	+
-2.56	-1.166	-2.378	-2.91	-1.031	-2.262	-4.347	-2.432	-1.863	-2.644	-1.647	-3.389	dLLC_Tg	-1.743	-3.429	0.0024	0.24	ENSMUSG00000032482	29873	Cspg5	chondroitin sulfate proteoglycan 5	protein_coding;	9	110072851	110091644	+
3.074	2.007	2.549	1.122	2.856	2.764	1.641	1.951	2.54	1.835	2.81	1.796	dLLC_Tg	-1.014	-3.414	0.0025	0.24	ENSMUSG00000032011	21838	Thy1	thymus cell antigen 1, theta	protein_coding;	9	43954681	43959876	+
-1.199	-3.341	-3.953	-4.4	-3.648	-2.982	-4.942	-4.816	-2.27	-4.176	-3.315	-4.879	dLLC_Tg	-1.564	-3.412	0.0025	0.24	ENSMUSG00000023017	11419	Asic1	acid-sensing (proton-gated) ion channel 1	protein_coding;	15	99568249	99599011	+
1.234	0.993	1.26	0.432	1.722	1.248	0.284	0.564	1.114	0.846	1.485	0.424	dLLC_Tg	-1.061	-3.399	0.0026	0.24	ENSMUSG00000037362	18133	Ccn3	cellular communication network factor 3	protein_coding;	15	54609098	54617435	+
8.756	8.454	8.247	7.615	8.773	8.577	8.295	8.219	8.605	7.931	8.675	8.257	dLLC_Tg	-0.418	-3.392	0.0026	0.25	ENSMUSG00000019194	20266	Scn1b	sodium channel, voltage-gated, type I, beta	protein_coding;	7	30815949	30826428	-
-1.29	-0.729	-1.051	-1.264	0.36	-1.071	-1.879	-1.5	-1.009	-1.157	-0.355	-1.69	dLLC_Tg	-1.334	-3.371	0.0028	0.25	ENSMUSG00000022865	13052	Cxadr	coxsackie virus and adenovirus receptor	protein_coding;	16	78098377	78156662	+
4.209	4.102	4.014	3.186	4.467	4.392	3.434	3.818	4.156	3.6	4.429	3.626	dLLC_Tg	-0.804	-3.368	0.0028	0.25	ENSMUSG00000000753	20317	Serpinf1	serine (or cysteine) peptidase inhibitor, clade F, member 1	protein_coding;	11	75300595	75313527	-
-4.399	-4.444	-4.665	-3.867	-3.648	-3.205	-4.942	-4.942	-4.421	-4.266	-3.427	-4.942	dLLC_Tg	-1.516	-3.351	0.0029	0.26	ENSMUSG00000029088	80334	Kcnip4	Kv channel interacting protein 4	protein_coding;	5	48546844	49682249	-
-3.716	-3.341	-3.56	-4.942	-2.752	-3.118	-4.942	-4.396	-3.529	-4.251	-2.935	-4.669	dLLC_Tg	-1.734	-3.346	0.003	0.26	ENSMUSG00000053046	75770	Brsk2	BR serine/threonine kinase 2	protein_coding;	7	141503488	141557984	+
5.145	4.181	3.717	3.941	4.491	4.532	3.981	3.858	4.663	3.829	4.512	3.919	dLLC_Tg	-0.593	-3.313	0.0032	0.26	ENSMUSG00000026697	17926	Myoc	myocilin	protein_coding;	1	162466724	162477262	+
3.885	4.143	3.687	4.138	4.386	4.301	3.888	3.585	4.014	3.913	4.344	3.737	dLLC_Tg	-0.607	-3.299	0.0033	0.27	ENSMUSG00000046447	66259	Camk2n1	calcium/calmodulin-dependent protein kinase II inhibitor 1	protein_coding;	4	138181625	138187434	+
-4.942	-4.942	-4.942	-4.942	-3.398	-4.942	-4.942	-4.942	-4.942	-4.942	-4.17	-4.942	dLLC_Tg	-0.772	-3.291	0.0034	0.27	ENSMUSG00000064039	12770	Ccr1l1	chemokine (C-C motif) receptor 1-like 1	protein_coding;	9	123777280	123778445	-
-3.904	-4.942	-4.942	-4.942	-3.818	-3.888	-4.942	-4.905	-4.423	-4.942	-3.853	-4.924	dLLC_Tg	-1.071	-3.251	0.0037	0.27	ENSMUSG00000004231	18504	Pax2	paired box 2	protein_coding;	19	44744484	44826310	+
-4.942	-4.49	-4.942	-4.942	-3.146	-3.888	-4.942	-4.942	-4.716	-4.942	-3.517	-4.942	dLLC_Tg	-1.425	-3.246	0.0037	0.28	ENSMUSG00000024261	20983	Syt4	synaptotagmin IV	protein_coding;	18	31570861	31580459	-
6.345	6.527	6.571	6.043	6.72	7.3	6.362	6.584	6.436	6.307	7.01	6.473	dLLC_Tg	-0.537	-3.202	0.0042	0.28	ENSMUSG00000032402	17127	Smad3	SMAD family member 3	protein_coding;	9	63554049	63665276	-
10.513	10.225	9.869	9.458	10.442	10.312	9.837	10.172	10.369	9.664	10.377	10.004	dLLC_Tg	-0.373	-3.196	0.0042	0.28	ENSMUSG00000005583	17260	Mef2c	myocyte enhancer factor 2C	protein_coding;	13	83652153	83815199	+
-4.942	-4.942	-4.512	-4.942	-3.334	-4.942	-4.942	-4.942	-4.942	-4.727	-4.138	-4.942	dLLC_Tg	-0.804	-3.181	0.0044	0.28	ENSMUSG00000004654	14602	Ghrhr	growth hormone releasing hormone receptor	protein_coding;	6	55353280	55365515	+
1.069	0.709	0.487	-0.256	1.547	0.572	0.433	-0.015	0.889	0.115	1.06	0.209	dLLC_Tg	-0.851	-3.175	0.0044	0.29	ENSMUSG00000037624	16526	Kcnk2	potassium channel, subfamily K, member 2	protein_coding;	1	188940127	189134470	-
4.849	4.65	5.176	3.247	4.469	4.538	3.224	3.992	4.75	4.212	4.503	3.608	dLLC_Tg	-0.895	-3.161	0.0046	0.29	ENSMUSG00000027204	14118	Fbn1	fibrillin 1	protein_coding;	2	125142514	125349913	-
6.233	6.061	6.113	5.438	6.537	6.104	5.628	5.903	6.147	5.776	6.32	5.765	dLLC_Tg	-0.555	-3.113	0.0051	0.29	ENSMUSG00000026385	13167	Dbi	diazepam binding inhibitor	protein_coding;	1	120041010	120048808	-
1.274	0.849	1.74	0.514	1.15	1.353	0.15	0.367	1.061	1.127	1.252	0.258	dLLC_Tg	-0.993	-3.106	0.0052	0.29	ENSMUSG00000028364	21923	Tnc	tenascin C	protein_coding;	4	63878022	63965252	-
3.471	3.514	3.289	3.515	3.659	4.236	3.177	3.284	3.492	3.402	3.948	3.23	dLLC_Tg	-0.717	-3.106	0.0052	0.29	ENSMUSG00000020676	20292	Ccl11	chemokine (C-C motif) ligand 11	protein_coding;	11	81948649	81953781	+
5.005	5.02	5.629	2.83	5.231	5.233	2.807	4.518	5.012	4.23	5.232	3.663	dLLC_Tg	-1.569	-3.103	0.0052	0.29	ENSMUSG00000001506	12842	Col1a1	collagen, type I, alpha 1	protein_coding;	11	94827050	94843868	+
5.766	5.595	5.561	5.059	5.843	5.654	5.079	5.402	5.681	5.31	5.748	5.24	dLLC_Tg	-0.508	-3.093	0.0054	0.3	ENSMUSG00000031841	12554	Cdh13	cadherin 13	protein_coding;	8	119010472	120051660	+
-3.674	-3.521	-2.968	-2.132	-1.797	-1.651	-2.174	-4.362	-3.598	-2.55	-1.724	-3.268	dLLC_Tg	-1.544	-3.092	0.0054	0.3	ENSMUSG00000035403	241324	Crb2	crumbs family member 2	protein_coding;	2	37666261	37689115	+
1.371	1.762	0.518	0.82	1.91	1.321	1.06	0.798	1.566	0.669	1.615	0.929	dLLC_Tg	-0.686	-3.082	0.0055	0.3	ENSMUSG00000015222	17756	Map2	microtubule-associated protein 2	protein_coding;	1	66214432	66481742	+
-4.942	-2.654	-4.512	-4.942	-4.476	-2.926	-4.669	-4.942	-3.798	-4.727	-3.701	-4.806	dLLC_Tg	-1.105	-3.073	0.0056	0.3	ENSMUSG00000035594	110835	Chrna5	cholinergic receptor, nicotinic, alpha polypeptide 5	protein_coding;	9	54888164	54915063	+
-3.125	-4.942	-4.942	-4.942	-2.518	-4.942	-4.942	-4.396	-4.034	-4.942	-3.73	-4.669	dLLC_Tg	-0.939	-3.044	0.006	0.3	ENSMUSG00000029211	14397	Gabra4	gamma-aminobutyric acid (GABA) A receptor, subunit alpha 4	protein_coding;	5	71727092	71815651	-
-3.159	-4.444	-3.871	-2.65	-1.083	-2.527	-3.696	-3.837	-3.802	-3.261	-1.805	-3.767	dLLC_Tg	-1.962	-3.023	0.0063	0.31	ENSMUSG00000030310	232333	Slc6a1	solute carrier family 6 (neurotransmitter transporter, GABA), member 1	protein_coding;	6	114259596	114294493	+
9.39	9.595	9.393	9.12	9.548	9.757	9.208	9.467	9.493	9.256	9.652	9.338	dLLC_Tg	-0.315	-3.01	0.0065	0.31	ENSMUSG00000020458	68585	Rtn4	reticulon 4	protein_coding;	11	29642947	29694331	+
6.45	6.397	5.888	5.8	6.586	6.457	5.897	6.303	6.423	5.844	6.522	6.1	dLLC_Tg	-0.422	-3.008	0.0065	0.31	ENSMUSG00000025499	15461	Hras	Harvey rat sarcoma virus oncogene	protein_coding;	7	140769018	140773918	-
4.277	4.884	2.347	3.965	3.731	5.008	2.772	4.203	4.581	3.156	4.37	3.488	dLLC_Tg	-0.882	-2.996	0.0067	0.32	ENSMUSG00000002489	21844	Tiam1	T cell lymphoma invasion and metastasis 1	protein_coding;	16	89583999	89940657	-
-3.943	-3.096	-4.419	-4.942	-3.648	-3.547	-4.942	-4.942	-3.519	-4.681	-3.598	-4.942	dLLC_Tg	-1.345	-2.989	0.0068	0.32	ENSMUSG00000078302	15229	Foxd1	forkhead box D1	protein_coding;	13	98490750	98495813	+
2.482	2.199	2.057	0.861	2.285	2.334	0.867	2.132	2.341	1.459	2.309	1.5	dLLC_Tg	-0.81	-2.981	0.0069	0.32	ENSMUSG00000034675	56320	Dbn1	drebrin 1	protein_coding;	13	55621242	55635924	-
-4.942	-4.942	-4.942	-4.942	-3.648	-4.942	-4.942	-4.942	-4.942	-4.942	-4.295	-4.942	dLLC_Tg	-0.647	-2.973	0.0071	0.32	ENSMUSG00000066189	54376	Cacng3	calcium channel, voltage-dependent, gamma subunit 3	protein_coding;	7	122269715	122368616	+
6.115	6.431	5.309	5.454	6.124	6.629	5.47	6.034	6.273	5.382	6.377	5.752	dLLC_Tg	-0.625	-2.959	0.0073	0.32	ENSMUSG00000025586	12877	Cpeb1	cytoplasmic polyadenylation element binding protein 1	protein_coding;	7	80996774	81105213	-
3.589	3.645	2.824	2.805	3.841	3.314	2.726	2.863	3.617	2.815	3.578	2.795	dLLC_Tg	-0.783	-2.899	0.0084	0.33	ENSMUSG00000022425	18606	Enpp2	ectonucleotide pyrophosphatase/phosphodiesterase 2	protein_coding;	15	54702297	54816288	-
-3.943	-4.942	-4.665	-4.579	-2.411	-3.118	-4.385	-4.233	-4.443	-4.622	-2.765	-4.309	dLLC_Tg	-1.544	-2.874	0.0089	0.34	ENSMUSG00000004892	12032	Bcan	brevican	protein_coding;	3	87894838	87907537	-
-3.125	-3.812	-3.788	-3.886	-2.668	-2.781	-4.669	-4.178	-3.469	-3.837	-2.725	-4.424	dLLC_Tg	-1.699	-2.874	0.0089	0.34	ENSMUSG00000006724	13115	Cyp27b1	cytochrome P450, family 27, subfamily b, polypeptide 1	protein_coding;	10	126884119	126888875	+
-0.624	-1.223	-1.118	-1.519	0.178	-0.782	-1.693	-1.231	-0.924	-1.319	-0.302	-1.462	dLLC_Tg	-1.16	-2.848	0.0094	0.34	ENSMUSG00000068748	19283	Ptprz1	protein tyrosine phosphatase, receptor type Z, polypeptide 1	protein_coding;	6	22875501	23052915	+
6.223	6.239	5.639	5.486	6.175	6.402	5.759	6.008	6.231	5.562	6.289	5.884	dLLC_Tg	-0.405	-2.84	0.0096	0.34	ENSMUSG00000026249	20720	Serpine2	serine (or cysteine) peptidase inhibitor, clade E, member 2	protein_coding;	1	79771914	79838897	-
0.748	1.206	0.313	0.403	1.351	0.62	0.639	0.255	0.977	0.358	0.986	0.447	dLLC_Tg	-0.539	-2.831	0.0098	0.34	ENSMUSG00000022231	20356	Sema5a	sema domain, seven thrombospondin repeats (type 1 and type 1-like), transmembrane domain (TM) and short cytoplasmic domain, (semaphorin) 5A	protein_coding;	15	32244956	32696487	+
4.864	4.655	5.065	4.297	5.056	4.746	4.163	4.283	4.76	4.681	4.901	4.223	dLLC_Tg	-0.678	-2.803	0.01	0.35	ENSMUSG00000027712	11747	Anxa5	annexin A5	protein_coding;	3	36503072	36530043	-
1.424	1.752	-0.165	-0.316	0.492	1.004	0.086	1.656	1.588	-0.241	0.748	0.871	dLLC_iTg	0.976	5.475	1.7e-05	0.2	ENSMUSG00000027004	20378	Frzb	frizzled-related protein	protein_coding;	2	80242314	80277969	-
-2.373	-1.551	-4.357	-4.4	-4.942	-4.135	-4.385	-3.26	-1.962	-4.379	-4.538	-3.822	dLLC_iTg	1.566	5.058	4.7e-05	0.2	ENSMUSG00000026443	16980	Lrrn2	leucine rich repeat protein 2, neuronal	protein_coding;	1	132808011	132867743	+
-3.371	-4.942	-0.596	-2.497	-3.164	-2.494	-3.965	-3.006	-4.157	-1.547	-2.829	-3.486	dLLC_iTg	-1.634	-4.93	6.4e-05	0.2	ENSMUSG00000025330	18602	Padi4	peptidyl arginine deiminase, type IV	protein_coding;	4	140473176	140501547	-
-4.942	-3.809	-4.096	-3.319	-2.711	-3.547	-4.942	-4.905	-4.375	-3.708	-3.129	-4.924	dLLC_iTg	-1.231	-4.888	7.1e-05	0.2	ENSMUSG00000081402	433287	Gm15455	predicted gene 15455	processed_pseudogene;	1	33875205	33877761	-
3.436	3.754	3.041	2.827	3.3	3.393	3.581	3.695	3.595	2.934	3.347	3.638	dLLC_iTg	0.476	4.825	8.3e-05	0.2	ENSMUSG00000023094	76467	Msrb2	methionine sulfoxide reductase B2	protein_coding;	2	19376251	19399787	+
2.622	2.274	4.361	3.879	2.485	3.878	3.377	3.33	2.448	4.12	3.182	3.354	dLLC_iTg	-0.75	-4.824	8.3e-05	0.2	ENSMUSG00000030748	16190	Il4ra	interleukin 4 receptor, alpha	protein_coding;	7	125151292	125178646	+
2.646	3.797	5.099	5.547	3.325	4.425	4.532	4.473	3.221	5.323	3.875	4.503	dLLC_iTg	-0.737	-4.797	8.9e-05	0.2	ENSMUSG00000069763	67888	Tmem100	transmembrane protein 100	protein_coding;	11	89921174	89927334	+
6.687	7.398	6.137	5.542	6.386	6.977	6.018	7.183	7.042	5.839	6.682	6.6	dLLC_iTg	0.561	4.444	0.00021	0.26	ENSMUSG00000022594	23936	Lynx1	Ly6/neurotoxin 1	protein_coding;	15	74619701	74624895	-
0.469	0.846	-0.847	-1.861	0.234	-1.385	-0.477	-0.242	0.658	-1.354	-0.575	-0.359	dLLC_iTg	1.114	4.405	0.00023	0.26	ENSMUSG00000035407	242553	Kank4	KN motif and ankyrin repeat domains 4	protein_coding;	4	98643135	98705774	-
3.57	3.554	5.234	4.913	3.98	4.316	4.556	4.181	3.562	5.073	4.148	4.369	dLLC_iTg	-0.646	-4.373	0.00025	0.26	ENSMUSG00000058624	14544	Gda	guanine deaminase	protein_coding;	19	21368671	21450809	-
8.243	8.14	7.602	7.714	8.11	8.036	7.926	8.141	8.191	7.658	8.073	8.034	dLLC_iTg	0.247	4.372	0.00025	0.26	ENSMUSG00000027010	78830	Slc25a12	solute carrier family 25 (mitochondrial carrier, Aralar), member 12	protein_coding;	2	71101407	71198093	-
-3.115	-2.866	-4.665	-3.612	-4.942	-2.926	-2.79	-2.773	-2.99	-4.139	-3.934	-2.782	dLLC_iTg	1.15	4.361	0.00026	0.26	ENSMUSG00000119766	115488967	U6	U6 spliceosomal RNA	snRNA;	18	67307956	67308062	-
-2.318	-2.736	-4.942	-4.579	-4.454	-4.487	-3.008	-3.837	-2.527	-4.761	-4.471	-3.422	dLLC_iTg	1.641	4.334	0.00027	0.26	ENSMUSG00000114590	328324	5930438M14Rik	RIKEN cDNA 5930438M14 gene	lncRNA;	13	101368635	101384059	+
-4.942	-4.942	-2.71	-3.058	-4.942	-4.619	-4.942	-4.942	-4.942	-2.884	-4.781	-4.942	dLLC_iTg	-1.11	-4.327	0.00028	0.26	ENSMUSG00000117864	100503007	Gm19500	predicted gene, 19500	lncRNA;	18	57538487	57549222	+
9.927	10.021	10.822	11.137	10.355	10.315	10.943	10.366	9.974	10.979	10.335	10.654	dLLC_iTg	-0.343	-4.326	0.00028	0.26	ENSMUSG00000030189	56449	Ybx3	Y box protein 3	protein_coding;	6	131341818	131365439	-
-4.942	-4.942	-4.226	-3.174	-4.127	-3.888	-4.942	-4.942	-4.942	-3.7	-4.007	-4.942	dLLC_iTg	-1.088	-4.31	0.00029	0.26	ENSMUSG00000035699	106407	Slc51a	solute carrier family 51, alpha subunit	protein_coding;	16	32293322	32306697	-
-4.399	-3.809	-0.78	-1.416	-2.857	-1.089	-3.237	-2.365	-4.104	-1.098	-1.973	-2.801	dLLC_iTg	-1.917	-4.297	0.0003	0.26	ENSMUSG00000025804	12768	Ccr1	chemokine (C-C motif) receptor 1	protein_coding;	9	123762161	123768729	-
7.505	7.667	7.232	7.122	7.277	7.369	7.136	7.671	7.586	7.177	7.323	7.403	dLLC_iTg	0.244	4.265	0.00032	0.26	ENSMUSG00000027774	28030	Gfm1	G elongation factor, mitochondrial 1	protein_coding;	3	67337429	67383862	+
-0.016	-0.453	0.454	0.224	0.298	1.859	-0.337	0.023	-0.234	0.339	1.079	-0.157	dLLC_iTg	-0.905	-4.263	0.00032	0.26	ENSMUSG00000070942	107527	Il1rl2	interleukin 1 receptor-like 2	protein_coding;	1	40363770	40406722	+
1.046	1.551	0.015	0.185	0.823	0.932	0.748	0.956	1.299	0.1	0.877	0.852	dLLC_iTg	0.587	4.258	0.00033	0.26	ENSMUSG00000035578	69707	Iqcg	IQ motif containing G	protein_coding;	16	32833053	32876588	-
-4.942	-4.942	-3.63	-4.942	-4.127	-3.311	-4.942	-4.942	-4.942	-4.286	-3.719	-4.942	dLLC_iTg	-0.94	-4.25	0.00033	0.26	ENSMUSG00000052372	331461	Il1rapl1	interleukin 1 receptor accessory protein-like 1	protein_coding;	X	85784476	87159251	-
-3.837	-4.942	-1.101	-1.159	-2.846	-4.716	-3.46	-4.56	-4.39	-1.13	-3.781	-4.01	dLLC_iTg	-1.744	-4.237	0.00035	0.26	ENSMUSG00000028965	21942	Tnfrsf9	tumor necrosis factor receptor superfamily, member 9	protein_coding;	4	150999019	151030559	+
-4.942	-4.942	-4.942	-3.89	-3.248	-2.636	-4.942	-4.905	-4.942	-4.416	-2.942	-4.924	dLLC_iTg	-1.254	-4.229	0.00035	0.26	ENSMUSG00000028359	18407	Orm3	orosomucoid 3	protein_coding;	4	63274399	63277748	+
4.407	4.4	3.626	3.459	4.063	4.266	3.785	4.435	4.404	3.543	4.165	4.11	dLLC_iTg	0.403	4.176	0.0004	0.27	ENSMUSG00000027394	69737	Ttl	tubulin tyrosine ligase	protein_coding;	2	128907862	128938203	+
2.862	3.542	1.758	2.747	2.526	2.196	2.779	2.754	3.202	2.253	2.361	2.766	dLLC_iTg	0.677	4.175	0.0004	0.27	ENSMUSG00000000183	14177	Fgf6	fibroblast growth factor 6	protein_coding;	6	126992549	127005150	+
-4.942	-4.942	-4.942	-4.942	-4.942	-2.623	-4.942	-4.942	-4.942	-4.942	-3.783	-4.942	dLLC_iTg	-0.58	-4.157	0.00042	0.27	ENSMUSG00000030484	76942	Lypd5	Ly6/Plaur domain containing 5	protein_coding;	7	24048621	24054534	+
4.589	4.814	4.155	4.446	4.362	4.559	4.458	4.777	4.701	4.3	4.461	4.617	dLLC_iTg	0.279	4.154	0.00042	0.27	ENSMUSG00000027710	229211	Acad9	acyl-Coenzyme A dehydrogenase family, member 9	protein_coding;	3	36120128	36147002	+
7.047	6.228	6.994	6.662	7.498	7.415	7.037	6.599	6.637	6.828	7.457	6.818	dLLC_iTg	-0.414	-4.122	0.00046	0.27	ENSMUSG00000047731	226178	Wbp1l	WW domain binding protein 1 like	protein_coding;	19	46587523	46645828	+
3.255	2.503	2.61	1.397	2.933	1.546	2.806	2.431	2.879	2.004	2.24	2.618	dLLC_iTg	0.627	4.107	0.00047	0.27	ENSMUSG00000031712	16168	Il15	interleukin 15	protein_coding;	8	83058261	83129851	-
-3.904	-3.201	-3.692	-4.942	-4.63	-4.942	-2.518	-2.616	-3.553	-4.317	-4.786	-2.567	dLLC_iTg	1.492	4.081	0.0005	0.27	ENSMUSG00000050822	243328	Slc29a4	solute carrier family 29 (nucleoside transporters), member 4	protein_coding;	5	142678267	142708245	+
-4.399	-3.016	-0.717	-1.336	-2.668	-1.267	-2.748	-1.492	-3.708	-1.026	-1.968	-2.12	dLLC_iTg	-1.417	-4.043	0.00055	0.27	ENSMUSG00000026546	71870	Cfap45	cilia and flagella associated protein 45	protein_coding;	1	172348368	172373437	+
5.239	5.401	4.429	4.308	5.077	5.181	4.578	5.31	5.32	4.368	5.129	4.944	dLLC_iTg	0.383	4.024	0.00058	0.27	ENSMUSG00000061758	67861	Akr1b10	aldo-keto reductase family 1, member B10 (aldose reductase)	protein_coding;	6	34361153	34373885	+
3.777	3.551	2.315	2.329	3.559	3.797	2.939	3.648	3.664	2.322	3.678	3.293	dLLC_iTg	0.478	3.992	0.00063	0.27	ENSMUSG00000002274	70083	Metrn	meteorin, glial cell differentiation regulator	protein_coding;	17	26012195	26016110	-
-4.942	-4.283	-2.91	-2.773	-4.942	-4.364	-4.942	-4.942	-4.613	-2.842	-4.653	-4.942	dLLC_iTg	-1.03	-3.989	0.00063	0.27	ENSMUSG00000044103	215257	Il1f9	interleukin 1 family, member 9	protein_coding;	2	24076488	24083580	+
7.451	7.8	7.13	6.66	7.305	7.414	6.889	7.725	7.626	6.895	7.359	7.307	dLLC_iTg	0.339	3.981	0.00064	0.27	ENSMUSG00000000168	235339	Dlat	dihydrolipoamide S-acetyltransferase (E2 component of pyruvate dehydrogenase complex)	protein_coding;	9	50545933	50571080	-
8.315	8.388	8.115	7.726	8.008	7.912	7.826	8.353	8.352	7.92	7.96	8.089	dLLC_iTg	0.28	3.98	0.00064	0.27	ENSMUSG00000031672	14719	Got2	glutamatic-oxaloacetic transaminase 2, mitochondrial	protein_coding;	8	96590762	96615175	-
2.242	4.204	0.806	3.823	0.651	4.438	0.975	4.271	3.223	2.315	2.544	2.623	dLLC_iTg	0.494	3.972	0.00066	0.27	ENSMUSG00000056367	242894	Actr3b	ARP3 actin-related protein 3B	protein_coding;	5	25964995	26055686	+
-4.942	-3.812	-2.583	-2.47	-4.942	-3.547	-4.669	-4.716	-4.377	-2.527	-4.245	-4.692	dLLC_iTg	-1.149	-3.969	0.00066	0.27	ENSMUSG00000043939	328830	A530064D06Rik	RIKEN cDNA A530064D06 gene	protein_coding;	17	48456296	48474443	-
-4.488	-4.942	-1.607	-4.579	-2.056	-2.944	-3.603	-4.214	-4.715	-3.093	-2.5	-3.909	dLLC_iTg	-1.515	-3.957	0.00068	0.27	ENSMUSG00000021214	105349	Akr1c18	aldo-keto reductase family 1, member C18	protein_coding;	13	4182614	4200653	-
5.359	5.628	4.829	5.026	5.244	5.409	5.114	5.578	5.494	4.928	5.326	5.346	dLLC_iTg	0.293	3.935	0.00072	0.27	ENSMUSG00000049090	225791	Zadh2	zinc binding alcohol dehydrogenase, domain containing 2	protein_coding;	18	84106188	84115653	+
5.788	6.038	5.453	5.504	5.509	5.714	5.516	5.941	5.913	5.478	5.611	5.729	dLLC_iTg	0.276	3.929	0.00073	0.27	ENSMUSG00000028710	230649	Atpaf1	ATP synthase mitochondrial F1 complex assembly factor 1	protein_coding;	4	115642009	115679852	+
-4.942	-4.942	-3.942	-4.942	-3.398	-4.119	-4.942	-4.942	-4.942	-4.442	-3.758	-4.942	dLLC_iTg	-0.842	-3.918	0.00075	0.27	ENSMUSG00000074981	329482	Dcdc5	doublecortin domain containing 5	transcribed_unitary_pseudogene;	2	105833681	106236496	+
3.949	4.147	3.778	3.453	3.727	3.973	3.821	4.098	4.048	3.615	3.85	3.96	dLLC_iTg	0.271	3.91	0.00076	0.27	ENSMUSG00000026820	96979	Ptges2	prostaglandin E synthase 2	protein_coding;	2	32285908	32295784	+
2.869	2.619	3.654	3.141	3.537	3.036	2.235	1.436	2.744	3.398	3.286	1.835	dLLC_iTg	-1.052	-3.908	0.00077	0.27	ENSMUSG00000002289	57875	Angptl4	angiopoietin-like 4	protein_coding;	17	33992724	34000804	-
-0.457	-0.533	1.302	1.225	-0.278	0.639	0.678	0.047	-0.495	1.263	0.18	0.362	dLLC_iTg	-0.788	-3.907	0.00077	0.27	ENSMUSG00000033538	12363	Casp4	caspase 4, apoptosis-related cysteine peptidase	protein_coding;	9	5308828	5336783	+
5.271	5.586	4.465	4.198	4.979	5.264	4.285	5.475	5.429	4.332	5.122	4.88	dLLC_iTg	0.428	3.905	0.00077	0.27	ENSMUSG00000032177	18577	Pde4a	phosphodiesterase 4A, cAMP specific	protein_coding;	9	21077010	21124544	+
4.633	4.313	3.659	3.096	4.403	4.065	3.699	4.159	4.473	3.377	4.234	3.929	dLLC_iTg	0.395	3.897	0.00079	0.27	ENSMUSG00000031147	54634	Magix	MAGI family member, X-linked	protein_coding;	X	7539403	7547490	-
-0.539	-0.683	1.125	1.136	0.033	-0.452	0.733	-0.495	-0.611	1.13	-0.21	0.119	dLLC_iTg	-0.706	-3.897	0.00079	0.27	ENSMUSG00000032372	18828	Plscr2	phospholipid scramblase 2	protein_coding;	9	92157655	92179805	+
8.803	8.996	8.574	8.375	8.667	8.69	8.39	8.852	8.9	8.474	8.678	8.621	dLLC_iTg	0.184	3.896	0.00079	0.27	ENSMUSG00000005683	12974	Cs	citrate synthase	protein_coding;	10	128173603	128198348	+
6.241	6.843	5.675	5.989	6.139	6.603	5.919	6.56	6.542	5.832	6.371	6.24	dLLC_iTg	0.289	3.884	0.00081	0.27	ENSMUSG00000036825	99167	Ssx2ip	synovial sarcoma, X 2 interacting protein	protein_coding;	3	146110397	146145899	+
4.047	4.69	2.106	2.661	3.906	4.772	2.813	4.947	4.368	2.384	4.339	3.88	dLLC_iTg	0.763	3.882	0.00082	0.27	ENSMUSG00000045246	66733	Kcng4	potassium voltage-gated channel, subfamily G, member 4	protein_coding;	8	120350593	120362419	-
-3.406	-4.283	-1.385	-2.196	-2.4	-1.758	-3.817	-2.994	-3.845	-1.791	-2.079	-3.406	dLLC_iTg	-1.69	-3.878	0.00082	0.27	ENSMUSG00000045404	217826	Kcnk13	potassium channel, subfamily K, member 13	protein_coding;	12	99930758	100028941	+
3.407	3.291	3.73	3.373	3.72	3.65	3.107	3.231	3.349	3.551	3.685	3.169	dLLC_iTg	-0.359	-3.876	0.00083	0.27	ENSMUSG00000042312	20196	S100a13	S100 calcium binding protein A13	protein_coding;	3	90421742	90431888	+
7.186	7.293	6.79	6.592	6.825	6.87	6.507	7.118	7.239	6.691	6.847	6.813	dLLC_iTg	0.257	3.876	0.00083	0.27	ENSMUSG00000032737	16332	Inppl1	inositol polyphosphate phosphatase-like 1	protein_coding;	7	101471839	101487436	-
-2.561	-2.19	-4.226	-3.886	-4.942	-3.462	-3.696	-2.318	-2.376	-4.056	-4.202	-3.007	dLLC_iTg	1.438	3.848	0.00089	0.28	ENSMUSG00000052273	381917	Dnah3	dynein, axonemal, heavy chain 3	protein_coding;	7	119521894	119694503	-
-3.371	-3.282	-3.208	-2.878	-2.801	-2.73	-4.942	-4.816	-3.326	-3.043	-2.766	-4.879	dLLC_iTg	-1.198	-3.834	0.00092	0.28	ENSMUSG00000016028	12614	Celsr1	cadherin, EGF LAG seven-pass G-type receptor 1	protein_coding;	15	85783130	85918404	-
-4.488	-3.997	-3.871	-3.283	-2.789	-2.73	-4.942	-4.905	-4.242	-3.577	-2.76	-4.924	dLLC_iTg	-1.415	-3.825	0.00094	0.28	ENSMUSG00000055717	105439	Slain1	SLAIN motif family, member 1	protein_coding;	14	103887664	103942343	+
7.849	7.332	8.783	8.853	8.088	7.728	8.925	7.293	7.591	8.818	7.908	8.109	dLLC_iTg	-0.513	-3.823	0.00094	0.28	ENSMUSG00000018339	14778	Gpx3	glutathione peroxidase 3	protein_coding;	11	54793279	54801203	+
7.609	7.605	6.752	6.773	7.757	7.927	7.874	7.871	7.607	6.762	7.842	7.872	dLLC_iTg	0.437	3.821	0.00095	0.28	ENSMUSG00000048416	17349	Mlf1	myeloid leukemia factor 1	protein_coding;	3	67281430	67307336	+
6.599	6.839	6.341	6.083	6.495	6.571	6.188	6.878	6.719	6.212	6.533	6.533	dLLC_iTg	0.253	3.815	0.00096	0.28	ENSMUSG00000005882	56046	Uqcc1	ubiquinol-cytochrome c reductase complex assembly factor 1	protein_coding;	2	155688814	155772230	-
5.371	5.226	4.747	4.573	4.897	4.947	4.926	5.079	5.298	4.66	4.922	5.002	dLLC_iTg	0.36	3.809	0.00097	0.28	ENSMUSG00000038201	16495	Kcna7	potassium voltage-gated channel, shaker-related subfamily, member 7	protein_coding;	7	45055077	45059187	+
-3.508	-4.49	-4.942	-4.942	-4.942	-4.942	-3.358	-4.942	-3.999	-4.942	-4.942	-4.15	dLLC_iTg	0.868	3.808	0.00098	0.28	ENSMUSG00000050141	277773	Fam205c	family with sequence similarity 205, member C	protein_coding;	4	42868004	42874234	-
2.245	2.084	2.871	2.837	2.651	2.276	2.253	2.119	2.164	2.854	2.464	2.186	dLLC_iTg	-0.484	-3.805	0.00098	0.28	ENSMUSG00000024900	12894	Cpt1a	carnitine palmitoyltransferase 1a, liver	protein_coding;	19	3372334	3435733	+
7.017	6.981	6.642	6.67	7.003	6.889	7.123	6.952	6.999	6.656	6.946	7.037	dLLC_iTg	0.217	3.802	0.00099	0.28	ENSMUSG00000021579	432779	Lrrc14b	leucine rich repeat containing 14B	protein_coding;	13	74507697	74512124	-
5.882	6.183	7.031	6.745	6.081	6.442	6.454	6.399	6.033	6.888	6.261	6.426	dLLC_iTg	-0.345	-3.789	0.001	0.28	ENSMUSG00000037820	21817	Tgm2	transglutaminase 2, C polypeptide	protein_coding;	2	157958322	157988356	-
7.527	7.557	7.885	7.711	8.327	8.071	7.108	7.906	7.542	7.798	8.199	7.507	dLLC_iTg	-0.474	-3.785	0.001	0.28	ENSMUSG00000032942	22229	Ucp3	uncoupling protein 3 (mitochondrial, proton carrier)	protein_coding;	7	100122197	100135639	+
2.893	2.769	4.549	4.237	3.026	3.3	3.889	3.106	2.831	4.393	3.163	3.498	dLLC_iTg	-0.614	-3.782	0.001	0.28	ENSMUSG00000022146	18414	Osmr	oncostatin M receptor	protein_coding;	15	6843058	6904450	-
-0.242	-0.035	-1.536	-1.397	-1.729	-0.416	-0.916	-0.185	-0.139	-1.466	-1.072	-0.55	dLLC_iTg	0.925	3.781	0.001	0.28	ENSMUSG00000032105	170761	Pdzd3	PDZ domain containing 3	protein_coding;	9	44158604	44162768	-
0.07	0.262	2.794	2.937	0.603	1.817	2.42	2.034	0.166	2.865	1.21	2.227	dLLC_iTg	-0.841	-3.761	0.0011	0.29	ENSMUSG00000050105	72690	Grrp1	glycine/arginine rich protein 1	protein_coding;	4	133978421	133981417	-
-3.65	-3.167	-1.881	-1.776	-1.706	-2.668	-3.084	-3.927	-3.409	-1.829	-2.187	-3.506	dLLC_iTg	-1.449	-3.76	0.0011	0.29	ENSMUSG00000030125	16977	Lrrc23	leucine rich repeat containing 23	protein_coding;	6	124746826	124756690	-
5.252	5.142	6.366	5.855	5.267	5.568	5.416	5.385	5.197	6.111	5.418	5.4	dLLC_iTg	-0.465	-3.758	0.0011	0.29	ENSMUSG00000004040	20848	Stat3	signal transducer and activator of transcription 3	protein_coding;	11	100775924	100830366	-
8.789	9.203	8.56	8.238	8.673	8.869	8.301	9.077	8.996	8.399	8.771	8.689	dLLC_iTg	0.257	3.756	0.0011	0.29	ENSMUSG00000025651	22273	Uqcrc1	ubiquinol-cytochrome c reductase core protein 1	protein_coding;	9	108765701	108778691	+
3.205	3.008	2.51	2.601	2.67	3.082	2.974	3.011	3.107	2.556	2.876	2.992	dLLC_iTg	0.334	3.736	0.0012	0.29	ENSMUSG00000002393	13864	Nr2f6	nuclear receptor subfamily 2, group F, member 6	protein_coding;	8	71826767	71834604	-
4.666	4.361	3.803	3.308	4.606	3.853	4.157	4.218	4.514	3.555	4.23	4.187	dLLC_iTg	0.458	3.735	0.0012	0.29	ENSMUSG00000058966	68952	Tlcd3b	TLC domain containing 3B	protein_coding;	7	126396840	126429391	+
4.672	4.94	5.316	5.353	5.043	4.683	4.684	4.682	4.806	5.334	4.863	4.683	dLLC_iTg	-0.354	-3.734	0.0012	0.29	ENSMUSG00000037003	209039	Tns2	tensin 2	protein_coding;	15	102008848	102024836	+
-3.675	-4.49	-1.441	-3.084	-1.986	-2.32	-4.187	-3.332	-4.083	-2.262	-2.153	-3.76	dLLC_iTg	-1.714	-3.733	0.0012	0.29	ENSMUSG00000032776	244049	Mctp2	multiple C2 domains, transmembrane 2	protein_coding;	7	71727578	71956356	-
3.393	3.106	3.812	3.598	3.725	3.416	3.541	3.217	3.25	3.705	3.57	3.379	dLLC_iTg	-0.324	-3.729	0.0012	0.29	ENSMUSG00000003039	67922	Fam32a	family with sequence similarity 32, member A	protein_coding;	8	72973574	72978262	+
2.429	2.664	3.168	2.902	2.664	2.907	2.38	2.168	2.546	3.035	2.786	2.274	dLLC_iTg	-0.5	-3.722	0.0012	0.29	ENSMUSG00000030064	232288	Frmd4b	FERM domain containing 4B	protein_coding;	6	97263828	97594502	-
2.634	2.876	4.784	3.811	3.043	3.448	2.806	3.386	2.755	4.298	3.246	3.096	dLLC_iTg	-0.846	-3.718	0.0012	0.29	ENSMUSG00000073418	12268	C4b	complement component 4B (Chido blood group)	protein_coding;	17	34947354	34962856	-
7.731	7.951	7.495	7.096	7.641	7.613	7.307	7.887	7.841	7.296	7.627	7.597	dLLC_iTg	0.258	3.71	0.0012	0.29	ENSMUSG00000030884	67003	Uqcrc2	ubiquinol cytochrome c reductase core protein 2	protein_coding;	7	120234399	120258747	+
3.798	3.558	4.002	4.672	4.159	4.184	4.264	3.315	3.678	4.337	4.172	3.789	dLLC_iTg	-0.521	-3.704	0.0013	0.29	ENSMUSG00000036856	22417	Wnt4	wingless-type MMTV integration site family, member 4	protein_coding;	4	137004800	137027037	+
8.692	8.759	8.178	7.988	8.283	8.349	7.889	8.571	8.725	8.083	8.316	8.23	dLLC_iTg	0.278	3.703	0.0013	0.29	ENSMUSG00000030409	13400	Dmpk	dystrophia myotonica-protein kinase	protein_coding;	7	18817774	18827746	+
-4.942	-4.942	-3.671	-3.867	-3.975	-4.942	-4.942	-4.816	-4.942	-3.769	-4.459	-4.879	dLLC_iTg	-0.797	-3.701	0.0013	0.29	ENSMUSG00000119163	115488211	NA	NA	snoRNA;	13	62284744	62284876	+
7.713	7.943	7.393	7.283	7.602	7.725	7.35	7.954	7.828	7.338	7.663	7.652	dLLC_iTg	0.24	3.694	0.0013	0.29	ENSMUSG00000031782	67914	Coq9	coenzyme Q9	protein_coding;	8	95564949	95581523	+
8.128	8.476	7.999	7.727	8.034	8.138	7.791	8.429	8.302	7.863	8.086	8.11	dLLC_iTg	0.231	3.69	0.0013	0.29	ENSMUSG00000006818	20656	Sod2	superoxide dismutase 2, mitochondrial	protein_coding;	17	13225733	13258950	+
3.871	3.962	3.317	3.332	3.731	3.819	3.483	4.032	3.917	3.325	3.775	3.757	dLLC_iTg	0.287	3.689	0.0013	0.29	ENSMUSG00000031482	18408	Slc25a15	solute carrier family 25 (mitochondrial carrier ornithine transporter), member 15	protein_coding;	8	22865567	22888613	-
7.606	6.679	7.891	7.629	7.654	7.09	8.007	6.209	7.143	7.76	7.372	7.108	dLLC_iTg	-0.441	-3.685	0.0013	0.29	ENSMUSG00000020473	11568	Aebp1	AE binding protein 1	protein_coding;	11	5811947	5822088	+
4.596	4.677	4.203	4.119	4.369	4.225	4.206	4.503	4.636	4.161	4.297	4.354	dLLC_iTg	0.266	3.679	0.0013	0.29	ENSMUSG00000034574	208846	Daam1	dishevelled associated activator of morphogenesis 1	protein_coding;	12	71877852	72039107	+
-2.191	-3.521	-1.582	-2.333	-1.901	-3.706	-3.801	-4.905	-2.856	-1.957	-2.803	-4.353	dLLC_iTg	-1.224	-3.676	0.0013	0.29	ENSMUSG00000022622	11434	Acr	acrosin prepropeptide	protein_coding;	15	89452529	89458788	+
1.92	2.171	0.62	0.81	1.56	1.776	1.333	2.132	2.046	0.715	1.668	1.733	dLLC_iTg	0.698	3.673	0.0014	0.29	ENSMUSG00000054477	140492	Kcnn2	potassium intermediate/small conductance calcium-activated channel, subfamily N, member 2	protein_coding;	18	45401927	45819091	+
-4.368	-4.942	-3.208	-4.579	-2.883	-3.005	-4.942	-4.275	-4.655	-3.894	-2.944	-4.609	dLLC_iTg	-1.213	-3.672	0.0014	0.29	ENSMUSG00000030559	72433	Rab38	RAB38, member RAS oncogene family	protein_coding;	7	88079481	88140780	+
3.095	3.349	2.661	2.573	2.959	2.935	2.889	3.201	3.222	2.617	2.947	3.045	dLLC_iTg	0.351	3.67	0.0014	0.29	ENSMUSG00000021619	66795	Atg10	autophagy related 10	protein_coding;	13	91083475	91372087	-
5.95	6.184	5.752	5.529	5.912	5.947	5.655	6.165	6.067	5.64	5.93	5.91	dLLC_iTg	0.203	3.654	0.0014	0.29	ENSMUSG00000029017	73078	Pmpcb	peptidase (mitochondrial processing) beta	protein_coding;	5	21942139	21962150	+
1.1	1.177	1.227	1.74	2.003	1.742	1.117	1.023	1.138	1.484	1.873	1.07	dLLC_iTg	-0.574	-3.652	0.0014	0.29	ENSMUSG00000031144	20977	Syp	synaptophysin	protein_coding;	X	7504710	7519495	+
1.208	0.709	2.672	2.527	1.792	1.184	1.962	1.514	0.959	2.599	1.488	1.738	dLLC_iTg	-0.695	-3.645	0.0014	0.29	ENSMUSG00000009585	80287	Apobec3	apolipoprotein B mRNA editing enzyme, catalytic polypeptide 3	protein_coding;	15	79775860	79800107	+
1.321	0.417	2.949	3.648	1.168	0.374	2.758	0.999	0.869	3.299	0.771	1.879	dLLC_iTg	-0.661	-3.64	0.0015	0.29	ENSMUSG00000038007	230379	Acer2	alkaline ceramidase 2	protein_coding;	4	86792633	86853059	+
5.242	5.1	5.439	5.8	5.482	5.154	5.381	4.94	5.171	5.619	5.318	5.16	dLLC_iTg	-0.303	-3.636	0.0015	0.29	ENSMUSG00000062980	214642	Cped1	cadherin-like and PC-esterase domain containing 1	protein_coding;	6	21985915	22256403	+
4.812	4.821	4.659	4.253	4.541	4.631	4.542	4.81	4.816	4.456	4.586	4.676	dLLC_iTg	0.225	3.632	0.0015	0.29	ENSMUSG00000042215	213539	Bag2	BCL2-associated athanogene 2	protein_coding;	1	33784565	33796876	-
5.43	5.424	5.971	6.048	5.612	5.734	5.913	5.659	5.427	6.009	5.673	5.786	dLLC_iTg	-0.235	-3.63	0.0015	0.29	ENSMUSG00000042354	30877	Gnl3	guanine nucleotide binding protein-like 3 (nucleolar)	protein_coding;	14	30734390	30741109	-
-3.594	-4.942	-1.713	-2.514	-3.18	-2.498	-4.468	-2.915	-4.268	-2.114	-2.839	-3.692	dLLC_iTg	-1.504	-3.625	0.0015	0.29	ENSMUSG00000059089	246256	Fcgr4	Fc receptor, IgG, low affinity IV	protein_coding;	1	170846489	170857330	+
4.441	4.182	5.123	5.046	4.818	4.757	4.984	4.341	4.312	5.085	4.787	4.662	dLLC_iTg	-0.449	-3.622	0.0015	0.29	ENSMUSG00000020034	216198	Tcp11l2	t-complex 11 (mouse) like 2	protein_coding;	10	84412490	84450223	+
0.842	0.63	1.283	0.611	0.879	1.431	0.612	0.486	0.736	0.947	1.155	0.549	dLLC_iTg	-0.408	-3.621	0.0015	0.29	ENSMUSG00000040612	100039795	Ildr2	immunoglobulin-like domain containing receptor 2	protein_coding;	1	166081708	166144392	+
-4.942	-4.942	-4.942	-4.942	-2.571	-4.716	-4.942	-4.816	-4.942	-4.942	-3.644	-4.879	dLLC_iTg	-0.618	-3.613	0.0016	0.29	ENSMUSG00000031837	117148	Necab2	N-terminal EF-hand calcium binding protein 2	protein_coding;	8	120173458	120199379	+
6.032	6.139	5.756	5.468	5.901	5.885	5.678	6.177	6.085	5.612	5.893	5.928	dLLC_iTg	0.254	3.612	0.0016	0.29	ENSMUSG00000063884	69956	Ptcd3	pentatricopeptide repeat domain 3	protein_coding;	6	71857622	71885734	-
5.159	5.329	4.211	3.679	5.195	4.595	4.376	5.647	5.244	3.945	4.895	5.012	dLLC_iTg	0.708	3.608	0.0016	0.29	ENSMUSG00000024411	11829	Aqp4	aquaporin 4	protein_coding;	18	15522553	15544039	-
-3.674	-3.521	-2.968	-2.132	-1.797	-1.651	-2.174	-4.362	-3.598	-2.55	-1.724	-3.268	dLLC_iTg	-1.296	-3.604	0.0016	0.29	ENSMUSG00000035403	241324	Crb2	crumbs family member 2	protein_coding;	2	37666261	37689115	+
0.341	0.415	-2.876	-2.879	0.391	0.771	-1.05	0.467	0.378	-2.877	0.581	-0.292	dLLC_iTg	1.191	3.596	0.0016	0.29	ENSMUSG00000118292	433171	Gm10549	predicted gene 10549	lncRNA;	18	33597216	33607763	+
6.4	6.211	7.245	6.484	6.95	6.855	6.451	6.344	6.305	6.865	6.902	6.397	dLLC_iTg	-0.532	-3.595	0.0016	0.29	ENSMUSG00000002985	11816	Apoe	apolipoprotein E	protein_coding;	7	19430034	19433113	-
6.468	6.731	6.094	5.969	6.458	6.505	6.122	6.675	6.599	6.032	6.482	6.398	dLLC_iTg	0.242	3.593	0.0016	0.29	ENSMUSG00000010914	27402	Pdhx	pyruvate dehydrogenase complex, component X	protein_coding;	2	102851420	102903858	-
4.616	4.565	4.072	4.111	4.412	4.335	4.402	4.525	4.591	4.091	4.374	4.463	dLLC_iTg	0.295	3.592	0.0016	0.29	ENSMUSG00000035614	328108	Togaram1	TOG array regulator of axonemal microtubules 1	protein_coding;	12	65012578	65069347	+
9.198	9.425	8.727	7.893	9.168	9.108	8.488	9.465	9.312	8.31	9.138	8.976	dLLC_iTg	0.42	3.59	0.0017	0.29	ENSMUSG00000022186	67041	Oxct1	3-oxoacid CoA transferase 1	protein_coding;	15	4055865	4184826	+
-2.696	-2.866	-2.602	-2.738	-1.984	-1.84	-3.635	-4.189	-2.781	-2.67	-1.912	-3.912	dLLC_iTg	-1.056	-3.58	0.0017	0.29	ENSMUSG00000098274	68193	Rpl24	ribosomal protein L24	protein_coding;	16	55786638	55791798	+
2.405	2.436	2.22	1.773	2.223	2.016	2.176	2.425	2.42	1.997	2.119	2.3	dLLC_iTg	0.302	3.577	0.0017	0.29	ENSMUSG00000024958	107173	Gpr137	G protein-coupled receptor 137	protein_coding;	19	6915425	6919848	-
4.792	4.755	5.239	5.153	5.049	4.423	4.686	4.553	4.774	5.196	4.736	4.619	dLLC_iTg	-0.269	-3.576	0.0017	0.29	ENSMUSG00000043279	384309	Trim56	tripartite motif-containing 56	protein_coding;	5	137134498	137145063	-
8.39	8.274	8.638	8.578	8.608	8.389	8.752	8.181	8.332	8.608	8.498	8.467	dLLC_iTg	-0.154	-3.574	0.0017	0.29	ENSMUSG00000042903	54601	Foxo4	forkhead box O4	protein_coding;	X	100298134	100304479	+
2.527	2.262	1.694	2.015	2.144	2.21	2.198	2.422	2.394	1.855	2.177	2.31	dLLC_iTg	0.336	3.569	0.0017	0.29	ENSMUSG00000031730	56749	Dhodh	dihydroorotate dehydrogenase	protein_coding;	8	110317975	110335305	-
8.425	8.634	8.075	7.647	8.27	8.278	7.853	8.584	8.529	7.861	8.274	8.218	dLLC_iTg	0.306	3.561	0.0018	0.29	ENSMUSG00000025968	227197	Ndufs1	NADH:ubiquinone oxidoreductase core subunit S1	protein_coding;	1	63182755	63215992	-
2.086	2.206	1.266	1.265	1.612	2.071	1.341	2.434	2.146	1.266	1.842	1.887	dLLC_iTg	0.463	3.56	0.0018	0.29	ENSMUSG00000037366	100163	Pafah2	platelet-activating factor acetylhydrolase 2	protein_coding;	4	134123631	134154724	+
7.148	7.384	6.73	7.205	6.952	7.269	7.253	7.254	7.266	6.967	7.111	7.254	dLLC_iTg	0.221	3.559	0.0018	0.29	ENSMUSG00000038028	319801	Tigar	Trp53 induced glycolysis repulatory phosphatase	protein_coding;	6	127062079	127086520	-
0.915	0.641	-0.104	0.553	0.564	0.454	1.329	0.789	0.778	0.225	0.509	1.059	dLLC_iTg	0.552	3.558	0.0018	0.29	ENSMUSG00000096795	73610	Zfp433	zinc finger protein 433	protein_coding;	10	81540659	81562520	+
9.531	9.749	9.119	8.794	9.516	9.531	9.018	9.651	9.64	8.956	9.523	9.335	dLLC_iTg	0.248	3.556	0.0018	0.29	ENSMUSG00000032279	67834	Idh3a	isocitrate dehydrogenase 3 (NAD+) alpha	protein_coding;	9	54493618	54511945	+
-4.368	-3.917	-0.942	-1.746	-3.398	-2.668	-3.46	-3.988	-4.143	-1.344	-3.033	-3.724	dLLC_iTg	-1.745	-3.553	0.0018	0.29	ENSMUSG00000046245	231805	Pilra	paired immunoglobin-like type 2 receptor alpha	protein_coding;	5	137820214	137834543	-
3.391	3.525	3.012	3.005	3.036	3.349	3.106	3.47	3.458	3.008	3.192	3.288	dLLC_iTg	0.273	3.553	0.0018	0.29	ENSMUSG00000040521	66399	Tsfm	Ts translation elongation factor, mitochondrial	protein_coding;	10	126847441	126866709	-
-4.942	-4.942	-3.288	-4.579	-2.098	-4.135	-3.635	-4.942	-4.942	-3.933	-3.116	-4.289	dLLC_iTg	-1.091	-3.55	0.0018	0.29	ENSMUSG00000000560	14395	Gabra2	gamma-aminobutyric acid (GABA) A receptor, subunit alpha 2	protein_coding;	5	71114940	71253192	-
-3.134	-2.642	-2.303	-3.283	-1.039	-1.649	-2.798	-4.362	-2.888	-2.793	-1.344	-3.58	dLLC_iTg	-1.166	-3.547	0.0018	0.29	ENSMUSG00000029843	243755	Slc13a4	solute carrier family 13 (sodium/sulfate symporters), member 4	protein_coding;	6	35244892	35285066	-
2.663	2.608	3.485	2.976	3.497	3.329	2.967	2.662	2.635	3.231	3.413	2.815	dLLC_iTg	-0.597	-3.546	0.0018	0.29	ENSMUSG00000028862	53608	Map3k6	mitogen-activated protein kinase kinase kinase 6	protein_coding;	4	132968129	132980240	+
-4.942	-3.725	-3.078	-2.029	-3.334	-2.585	-2.02	-4.777	-4.333	-2.553	-2.959	-3.398	dLLC_iTg	-1.109	-3.545	0.0018	0.29	ENSMUSG00000030413	21946	Pglyrp1	peptidoglycan recognition protein 1	protein_coding;	7	18605256	18624384	+
1.621	1.294	1.639	1.832	2.32	1.38	1.359	0.748	1.457	1.736	1.85	1.053	dLLC_iTg	-0.538	-3.543	0.0018	0.29	ENSMUSG00000051177	18795	Plcb1	phospholipase C, beta 1	protein_coding;	2	134627987	135317178	+
-3.216	-3.142	-2.25	-2.46	-1.228	-1.374	-3.965	-3.26	-3.179	-2.355	-1.301	-3.613	dLLC_iTg	-1.568	-3.537	0.0019	0.29	ENSMUSG00000022479	22337	Vdr	vitamin D (1,25-dihydroxyvitamin D3) receptor	protein_coding;	15	97752306	97808511	-
-4.368	-4.942	-2.354	-2.615	-3.093	-3.091	-3.144	-4.149	-4.655	-2.484	-3.092	-3.647	dLLC_iTg	-1.363	-3.536	0.0019	0.29	ENSMUSG00000005824	50930	Tnfsf14	tumor necrosis factor (ligand) superfamily, member 14	protein_coding;	17	57496492	57501177	-
8.33	8.442	8.062	7.936	8.157	8.142	8.038	8.315	8.386	7.999	8.149	8.177	dLLC_iTg	0.207	3.534	0.0019	0.29	ENSMUSG00000029432	14467	Nipsnap2	nipsnap homolog 2	protein_coding;	5	129802127	129835391	+
-3.716	-4.49	-1.714	-2.153	-4.127	-1.318	-4.191	-3.808	-4.103	-1.933	-2.722	-3.999	dLLC_iTg	-1.723	-3.525	0.0019	0.29	ENSMUSG00000025746	16193	Il6	interleukin 6	protein_coding;	5	30218112	30224979	+
-4.942	-4.942	-3.276	-4.219	-3.648	-4.942	-4.942	-4.777	-4.942	-3.748	-4.295	-4.86	dLLC_iTg	-0.88	-3.522	0.0019	0.29	ENSMUSG00000020892	23801	Aloxe3	arachidonate lipoxygenase 3	protein_coding;	11	69016722	69039941	+
3.206	3.324	3.88	3.854	3.873	3.965	3.592	3.781	3.265	3.867	3.919	3.687	dLLC_iTg	-0.417	-3.521	0.002	0.29	ENSMUSG00000036478	12226	Btg1	B cell translocation gene 1, anti-proliferative	protein_coding;	10	96452868	96458671	+
2.482	2.698	3.496	3.131	2.891	3.302	2.724	2.664	2.59	3.314	3.097	2.694	dLLC_iTg	-0.563	-3.518	0.002	0.29	ENSMUSG00000015766	13860	Eps8	epidermal growth factor receptor pathway substrate 8	protein_coding;	6	137454243	137631874	-
5.782	5.67	6.309	6.022	5.797	5.641	5.894	5.529	5.726	6.165	5.719	5.712	dLLC_iTg	-0.223	-3.516	0.002	0.29	ENSMUSG00000077450	19326	Rab11b	RAB11B, member RAS oncogene family	protein_coding;	17	33961458	33979504	-
-4.488	-4.942	-2.677	-3.51	-4.63	-4.364	-4.942	-4.816	-4.715	-3.093	-4.497	-4.879	dLLC_iTg	-1.002	-3.516	0.002	0.29	ENSMUSG00000114469	320155	C730002L08Rik	RIKEN cDNA C730002L08 gene	lncRNA;	19	20387908	20529694	-
-4.942	-4.942	-2.469	-3.867	-4.942	-4.942	-4.669	-4.761	-4.942	-3.168	-4.942	-4.715	dLLC_iTg	-0.774	-3.511	0.002	0.29	ENSMUSG00000053687	319446	Dpep2	dipeptidase 2	protein_coding;	8	106711576	106718391	-
2.504	2.474	3.316	2.742	3.125	2.817	2.772	2.592	2.489	3.029	2.971	2.682	dLLC_iTg	-0.414	-3.51	0.002	0.29	ENSMUSG00000024778	14102	Fas	Fas (TNF receptor superfamily member 6)	protein_coding;	19	34268066	34305172	+
-2.058	-2.356	-1.365	-1.789	-1.614	-1.939	-1.636	-4.697	-2.207	-1.577	-1.776	-3.167	dLLC_iTg	-1.01	-3.509	0.002	0.29	ENSMUSG00000078502	433801	Zfp268	zinc finger protein 268	protein_coding;	4	145311736	145351915	+
1.734	2.022	0.593	0.48	1.066	1.592	0.542	2.052	1.878	0.537	1.329	1.297	dLLC_iTg	0.655	3.509	0.002	0.29	ENSMUSG00000002032	71687	Tmem25	transmembrane protein 25	protein_coding;	9	44705066	44710604	-
5.822	5.745	6.024	6.226	6.084	6.17	6.021	5.928	5.784	6.125	6.127	5.975	dLLC_iTg	-0.246	-3.505	0.002	0.29	ENSMUSG00000006024	108124	Napa	N-ethylmaleimide sensitive fusion protein attachment protein alpha	protein_coding;	7	15832383	15851900	+
5.157	5.134	4.595	4.752	4.966	4.787	4.973	5.077	5.146	4.673	4.877	5.025	dLLC_iTg	0.31	3.502	0.002	0.29	ENSMUSG00000032705	97827	Exd2	exonuclease 3'-5' domain containing 2	protein_coding;	12	80509869	80547001	+
9.818	10.12	9.836	9.86	9.74	9.799	9.868	10.087	9.969	9.848	9.769	9.978	dLLC_iTg	0.164	3.501	0.002	0.29	ENSMUSG00000022477	11429	Aco2	aconitase 2, mitochondrial	protein_coding;	15	81756510	81799334	+
-1.521	-2.411	2.227	2.205	-1.502	1.045	1.559	0.749	-1.966	2.216	-0.229	1.154	dLLC_iTg	-1.4	-3.483	0.0021	0.29	ENSMUSG00000026580	20344	Selp	selectin, platelet	protein_coding;	1	163942833	163977595	+
1.499	1.606	2.493	1.929	1.864	2.289	1.601	1.562	1.553	2.211	2.076	1.582	dLLC_iTg	-0.576	-3.465	0.0022	0.3	ENSMUSG00000002897	16172	Il17ra	interleukin 17 receptor A	protein_coding;	6	120440208	120464520	+
2.782	2.983	3.757	3.364	2.938	3.18	2.852	2.794	2.882	3.56	3.059	2.823	dLLC_iTg	-0.457	-3.452	0.0023	0.3	ENSMUSG00000059866	231130	Tnip2	TNFAIP3 interacting protein 2	protein_coding;	5	34653431	34671335	-
-3.837	-3.809	-0.504	-0.988	-2.267	-1.047	-0.477	-1.775	-3.823	-0.746	-1.657	-1.126	dLLC_iTg	-1.273	-3.376	0.0028	0.31	ENSMUSG00000026581	20343	Sell	selectin, lymphocyte	protein_coding;	1	163889551	163911750	+
1.61	1.124	2.691	1.319	1.889	2.206	1.053	1.18	1.367	2.005	2.047	1.117	dLLC_iTg	-0.784	-3.279	0.0035	0.32	ENSMUSG00000024810	77125	Il33	interleukin 33	protein_coding;	19	29902514	29938118	+
0.181	0.146	1.897	0.922	0.83	1.354	0.777	1.041	0.163	1.41	1.092	0.909	dLLC_iTg	-0.714	-3.243	0.0038	0.32	ENSMUSG00000050335	16854	Lgals3	lectin, galactose binding, soluble 3	protein_coding;	14	47605208	47623617	+
-0.215	-0.696	1.631	0.402	0.354	1.475	-0.046	1.001	-0.456	1.016	0.914	0.478	dLLC_iTg	-0.954	-3.222	0.004	0.33	ENSMUSG00000040552	12267	C3ar1	complement component 3a receptor 1	protein_coding;	6	122824097	122833120	-
1.608	1.511	2.535	2.075	1.516	2.568	1.711	1.598	1.56	2.305	2.042	1.654	dLLC_iTg	-0.566	-3.219	0.004	0.33	ENSMUSG00000020227	73914	Irak3	interleukin-1 receptor-associated kinase 3	protein_coding;	10	119977553	120038035	-
-1.323	-1.483	-0.798	-0.626	-1.142	-0.158	-1.612	-0.776	-1.403	-0.712	-0.65	-1.194	dLLC_iTg	-0.617	-3.183	0.0043	0.33	ENSMUSG00000051498	21899	Tlr6	toll-like receptor 6	protein_coding;	5	65109374	65117440	-
-4.942	-4.942	-4.512	-4.942	-3.334	-4.942	-4.942	-4.942	-4.942	-4.727	-4.138	-4.942	dLLC_iTg	-0.51	-3.179	0.0044	0.33	ENSMUSG00000004654	14602	Ghrhr	growth hormone releasing hormone receptor	protein_coding;	6	55353280	55365515	+
3.651	3.497	4.46	3.921	3.329	4.372	3.233	3.769	3.574	4.19	3.85	3.501	dLLC_iTg	-0.483	-3.16	0.0046	0.34	ENSMUSG00000022150	13132	Dab2	disabled 2, mitogen-responsive phosphoprotein	protein_coding;	15	6329269	6470193	+
-0.466	-0.708	1.53	0.447	-0.265	0.459	-0.057	-0.136	-0.587	0.989	0.097	-0.097	dLLC_iTg	-0.884	-3.13	0.0049	0.35	ENSMUSG00000112023	14727	Lilr4b	leukocyte immunoglobulin-like receptor, subfamily B, member 4B	protein_coding;	10	51356728	51362799	+
-4.399	-4.942	-1.687	-1.548	-4.942	-3.011	-2.169	-3.959	-4.671	-1.618	-3.977	-3.064	dLLC_iTg	-1.07	-3.112	0.0051	0.35	ENSMUSG00000030142	56619	Clec4e	C-type lectin domain family 4, member e	protein_coding;	6	123258748	123266829	-
-3.381	-3.941	2.339	2.598	-3.093	-0.41	2.255	1.458	-3.661	2.469	-1.751	1.857	dLLC_iTg	-1.261	-3.111	0.0051	0.35	ENSMUSG00000056071	20202	S100a9	S100 calcium binding protein A9 (calgranulin B)	protein_coding;	3	90599939	90603028	-
-4.942	-4.942	-3.71	-4.942	-4.127	-3.652	-4.942	-4.905	-4.942	-4.326	-3.89	-4.924	dLLC_iTg	-0.825	-3.105	0.0052	0.35	ENSMUSG00000016529	16153	Il10	interleukin 10	protein_coding;	1	130947582	130952711	+
1.285	0.735	1.357	1.027	1.502	2.368	1.106	1.265	1.01	1.192	1.935	1.185	dLLC_iTg	-0.466	-3.102	0.0052	0.35	ENSMUSG00000052688	226421	Rab7b	RAB7B, member RAS oncogene family	protein_coding;	1	131616433	131643177	+
5.325	4.791	5.587	5.288	5.064	5.19	5.229	4.84	5.058	5.438	5.127	5.035	dLLC_iTg	-0.236	-3.085	0.0055	0.35	ENSMUSG00000020484	22433	Xbp1	X-box binding protein 1	protein_coding;	11	5470659	5475893	+
9.748	9.721	11.047	10.872	10.445	9.852	10.124	9.867	9.734	10.96	10.148	9.995	dLLC_iTg	-0.689	-3.071	0.0056	0.36	ENSMUSG00000019577	27273	Pdk4	pyruvate dehydrogenase kinase, isoenzyme 4	protein_coding;	6	5483351	5496309	-
-4.488	-4.942	-3.407	-4.003	-4.127	-4.942	-4.942	-4.942	-4.715	-3.705	-4.535	-4.942	dLLC_iTg	-0.709	-3.041	0.006	0.36	ENSMUSG00000020279	16199	Il9r	interleukin 9 receptor	protein_coding;	11	32137541	32150279	-
1.312	1.536	2.602	2.231	1.453	1.721	1.889	1.567	1.424	2.416	1.587	1.728	dLLC_iTg	-0.426	-3.03	0.0062	0.36	ENSMUSG00000029084	12494	Cd38	CD38 antigen	protein_coding;	5	44025895	44069717	+
-3.837	-4.444	-2.137	-2.012	-3.053	-2.753	-4.544	-1.81	-4.141	-2.075	-2.903	-3.177	dLLC_iTg	-1.17	-3.017	0.0064	0.36	ENSMUSG00000034266	53314	Batf	basic leucine zipper transcription factor, ATF-like	protein_coding;	12	85733443	85755861	+
2.007	1.659	4.208	2.148	2.354	3.733	2.039	2.844	1.833	3.178	3.043	2.441	dLLC_iTg	-0.973	-3.005	0.0066	0.36	ENSMUSG00000019122	20308	Ccl9	chemokine (C-C motif) ligand 9	protein_coding;	11	83463745	83469462	-
7.842	7.598	8.209	7.894	7.805	7.786	7.781	7.57	7.72	8.051	7.795	7.676	dLLC_iTg	-0.226	-2.976	0.007	0.38	ENSMUSG00000003814	12317	Calr	calreticulin	protein_coding;	8	85568479	85573563	-
1.967	1.812	2.727	2.461	2.212	2.341	2.13	1.837	1.889	2.594	2.276	1.984	dLLC_iTg	-0.499	-2.972	0.0071	0.38	ENSMUSG00000026029	12370	Casp8	caspase 8	protein_coding;	1	58834533	58886662	+
0.417	0.153	1.768	2.214	1.412	1.775	1.998	0.8	0.285	1.991	1.594	1.399	dLLC_iTg	-0.95	-2.961	0.0073	0.38	ENSMUSG00000037035	16324	Inhbb	inhibin beta-B	protein_coding;	1	119343195	119349978	-
-3.125	-2.499	0.422	-0.609	-2.062	-1.526	-2.189	-0.731	-2.812	-0.093	-1.794	-1.46	dLLC_iTg	-1.193	-2.961	0.0073	0.38	ENSMUSG00000029082	12182	Bst1	bone marrow stromal cell antigen 1	protein_coding;	5	43976227	44001328	+
-4.942	-4.942	-4.942	-4.942	-4.942	-3.173	-4.942	-4.942	-4.942	-4.942	-4.058	-4.942	dLLC_iTg	-0.442	-2.951	0.0074	0.38	ENSMUSG00000025905	18387	Oprk1	opioid receptor, kappa 1	protein_coding;	1	5658689	5676354	+
-3.98	-4.49	-3.208	-3.707	-3.075	-2.327	-4.186	-4.362	-4.235	-3.457	-2.701	-4.274	dLLC_iTg	-1.176	-2.947	0.0075	0.38	ENSMUSG00000035020	71920	Epgn	epithelial mitogen	protein_coding;	5	91175323	91183074	+
-4.399	-4.444	-0.319	0.65	-3.666	-3.424	-0.273	-2.43	-4.421	0.165	-3.545	-1.351	dLLC_iTg	-1.196	-2.932	0.0078	0.38	ENSMUSG00000056054	20201	S100a8	S100 calcium binding protein A8 (calgranulin A)	protein_coding;	3	90576285	90577342	+
7.765	7.721	8.03	7.993	7.965	7.888	7.961	7.755	7.743	8.011	7.926	7.858	dLLC_iTg	-0.168	-2.908	0.0082	0.38	ENSMUSG00000066551	15289	Hmgb1	high mobility group box 1	protein_coding;	5	148983512	149121299	-
-1.248	-1.413	0.584	-0.152	-0.765	1.611	-0.41	0.357	-1.331	0.216	0.423	-0.027	dLLC_iTg	-0.998	-2.905	0.0083	0.38	ENSMUSG00000049130	12273	C5ar1	complement component 5a receptor 1	protein_coding;	7	15980668	15993465	-
5.077	5.407	5.652	5.962	5.687	5.449	5.839	5.537	5.242	5.807	5.568	5.688	dLLC_iTg	-0.223	-2.904	0.0083	0.38	ENSMUSG00000003031	12576	Cdkn1b	cyclin-dependent kinase inhibitor 1B	protein_coding;	6	134897364	134902476	+
3.92	3.693	4.573	4.529	4.304	3.551	4.181	3.983	3.807	4.551	3.927	4.082	dLLC_iTg	-0.295	-2.898	0.0084	0.38	ENSMUSG00000005533	16001	Igf1r	insulin-like growth factor I receptor	protein_coding;	7	67602575	67883416	+
2.198	2.225	2.566	3.193	2.986	2.672	2.773	2.397	2.212	2.879	2.829	2.585	dLLC_iTg	-0.456	-2.885	0.0087	0.38	ENSMUSG00000021701	20620	Plk2	polo like kinase 2	protein_coding;	13	110531580	110537378	+
2.777	3.18	3.941	3.581	2.923	3.626	3.248	3.43	2.978	3.761	3.274	3.339	dLLC_iTg	-0.359	-2.879	0.0088	0.38	ENSMUSG00000030341	21937	Tnfrsf1a	tumor necrosis factor receptor superfamily, member 1a	protein_coding;	6	125326325	125339447	+
3.708	3.574	4.989	4.187	4.093	4.343	4.092	3.649	3.641	4.588	4.218	3.871	dLLC_iTg	-0.647	-2.867	0.009	0.38	ENSMUSG00000050953	14609	Gja1	gap junction protein, alpha 1	protein_coding;	10	56253426	56278609	+
-4.942	-4.444	-1.888	-3.345	-4.63	-2.385	-2.509	-4.606	-4.693	-2.617	-3.507	-3.558	dLLC_iTg	-1.063	-2.864	0.0091	0.38	ENSMUSG00000022534	54483	Mefv	Mediterranean fever	protein_coding;	16	3525082	3535961	-
-4.942	-4.942	-4.665	-4.942	-2.635	-4.942	-4.942	-4.816	-4.942	-4.804	-3.789	-4.879	dLLC_iTg	-0.614	-2.855	0.0093	0.38	ENSMUSG00000030854	19259	Ptpn5	protein tyrosine phosphatase, non-receptor type 5	protein_coding;	7	46727543	46783432	-
-1.998	-4.049	-0.085	-0.422	-1.944	-2.002	-0.937	-1.348	-3.024	-0.253	-1.973	-1.143	dLLC_iTg	-0.97	-2.852	0.0093	0.38	ENSMUSG00000047798	246746	Cd300lf	CD300 molecule like family member F	protein_coding;	11	115007040	115024818	-
6.172	6.153	6.578	6.906	6.395	6.31	6.782	6.091	6.163	6.742	6.352	6.436	dLLC_iTg	-0.248	-2.842	0.0095	0.38	ENSMUSG00000023170	56310	Gps2	G protein pathway suppressor 2	protein_coding;	11	69804714	69807417	+
-1.116	-1.296	0.158	-0.563	-1.719	0.554	-1.046	-2.114	-1.206	-0.203	-0.582	-1.58	dLLC_iTg	-1	-2.832	0.0098	0.38	ENSMUSG00000032020	72828	Ubash3b	ubiquitin associated and SH3 domain containing, B	protein_coding;	9	40922394	41072993	-
5.573	5.46	6.16	6.497	5.862	5.743	6.1	5.818	5.517	6.328	5.803	5.959	dLLC_iTg	-0.327	-2.823	0.01	0.38	ENSMUSG00000031565	14182	Fgfr1	fibroblast growth factor receptor 1	protein_coding;	8	26003670	26065734	+
-2.227	-1.394	-0.748	-1.369	-0.801	-0.574	-2.51	-1.735	-1.81	-1.058	-0.688	-2.122	dLLC_iTg	-1.093	-2.82	0.01	0.38	ENSMUSG00000022221	56532	Ripk3	receptor-interacting serine-threonine kinase 3	protein_coding;	14	56022452	56026322	-
-4.942	-4.942	-4.942	-4.942	-4.942	-2.623	-4.942	-4.942	-4.942	-4.942	-3.783	-4.942	TgRev	2.319	6.086	2.9e-06	0.059	ENSMUSG00000030484	76942	Lypd5	Ly6/Plaur domain containing 5	protein_coding;	7	24048621	24054534	+
7.047	6.228	6.994	6.662	7.498	7.415	7.037	6.599	6.637	6.828	7.457	6.818	TgRev	1.515	5.913	4.4e-06	0.059	ENSMUSG00000047731	226178	Wbp1l	WW domain binding protein 1 like	protein_coding;	19	46587523	46645828	+
3.188	3.216	2.84	2.918	3.563	4.263	2.871	3.096	3.202	2.879	3.913	2.983	TgRev	1.662	5.321	1.9e-05	0.14	ENSMUSG00000020122	13649	Egfr	epidermal growth factor receptor	protein_coding;	11	16702203	16868158	+
-0.016	-0.453	0.454	0.224	0.298	1.859	-0.337	0.023	-0.234	0.339	1.079	-0.157	TgRev	2.584	5.1	3.3e-05	0.16	ENSMUSG00000070942	107527	Il1rl2	interleukin 1 receptor-like 2	protein_coding;	1	40363770	40406722	+
-4.942	-4.942	-4.942	-4.942	-2.571	-4.716	-4.942	-4.816	-4.942	-4.942	-3.644	-4.879	TgRev	2.539	5.06	3.7e-05	0.16	ENSMUSG00000031837	117148	Necab2	N-terminal EF-hand calcium binding protein 2	protein_coding;	8	120173458	120199379	+
-4.942	-4.49	-4.942	-4.942	-1.316	-4.716	-4.385	-4.905	-4.716	-4.942	-3.016	-4.645	TgRev	3.368	4.999	4.3e-05	0.16	ENSMUSG00000032356	19417	Rasgrf1	RAS protein-specific guanine nucleotide-releasing factor 1	protein_coding;	9	89791961	89909030	+
2.904	2.544	3.481	2.743	3.174	5.096	3.002	2.805	2.724	3.112	4.135	2.904	TgRev	2.757	4.741	8.2e-05	0.2	ENSMUSG00000054203	226695	Ifi205	interferon activated gene 205	protein_coding;	1	173839564	173859376	-
1.285	0.735	1.357	1.027	1.502	2.368	1.106	1.265	1.01	1.192	1.935	1.185	TgRev	1.736	4.737	8.3e-05	0.2	ENSMUSG00000052688	226421	Rab7b	RAB7B, member RAS oncogene family	protein_coding;	1	131616433	131643177	+
4.676	4.551	4.721	4.403	5.103	5.042	4.667	4.758	4.614	4.562	5.073	4.713	TgRev	0.863	4.721	8.6e-05	0.2	ENSMUSG00000026048	22592	Ercc5	excision repair cross-complementing rodent repair deficiency, complementation group 5	protein_coding;	1	44186904	44220420	+
-4.942	-4.942	-4.942	-3.89	-3.248	-2.636	-4.942	-4.905	-4.942	-4.416	-2.942	-4.924	TgRev	3.978	4.714	8.8e-05	0.2	ENSMUSG00000028359	18407	Orm3	orosomucoid 3	protein_coding;	4	63274399	63277748	+
-4.942	-4.942	-4.942	-4.942	-3.334	-4.942	-4.942	-4.942	-4.942	-4.942	-4.138	-4.942	TgRev	1.608	4.614	0.00011	0.24	ENSMUSG00000022219	12684	Cideb	cell death-inducing DNA fragmentation factor, alpha subunit-like effector B	protein_coding;	14	55991507	55995915	-
4.075	3.751	4.544	3.883	4.892	4.779	4.043	4.236	3.913	4.214	4.836	4.14	TgRev	1.691	4.566	0.00013	0.25	ENSMUSG00000066026	20148	Dhrs3	dehydrogenase/reductase (SDR family) member 3	protein_coding;	4	144619397	144654779	+
7.527	7.557	7.885	7.711	8.327	8.071	7.108	7.906	7.542	7.798	8.199	7.507	TgRev	1.345	4.319	0.00024	0.33	ENSMUSG00000032942	22229	Ucp3	uncoupling protein 3 (mitochondrial, proton carrier)	protein_coding;	7	100122197	100135639	+
-2.058	-2.496	-1.763	-1.755	-4.127	-3.869	-1.73	-1.835	-2.277	-1.759	-3.998	-1.783	TgRev	-3.748	-4.308	0.00025	0.33	ENSMUSG00000021624	17079	Cd180	CD180 antigen	protein_coding;	13	102830066	102876137	+
-2.636	-2.975	-2.849	-3.707	-0.315	-1.242	-2.456	-2.651	-2.805	-3.278	-0.779	-2.554	TgRev	3.799	4.297	0.00025	0.33	ENSMUSG00000003279	224997	Dlgap1	DLG associated protein 1	protein_coding;	17	70276068	71128408	+
-4.942	-4.942	-4.942	-4.942	-2.675	-4.942	-4.942	-4.942	-4.942	-4.942	-3.809	-4.942	TgRev	2.268	4.292	0.00026	0.33	ENSMUSG00000029074	330010	Ttll10	tubulin tyrosine ligase-like family, member 10	protein_coding;	4	156119297	156143871	-
2.118	2.302	2.326	2.306	1.905	1.127	2.161	2.18	2.21	2.316	1.516	2.171	TgRev	-1.393	-4.265	0.00027	0.33	ENSMUSG00000021708	19418	Rasgrf2	RAS protein-specific guanine nucleotide-releasing factor 2	protein_coding;	13	92028519	92268164	-
-4.942	-4.942	-4.942	-4.942	-4.942	-3.173	-4.942	-4.942	-4.942	-4.942	-4.058	-4.942	TgRev	1.762	4.224	0.0003	0.33	ENSMUSG00000025905	18387	Oprk1	opioid receptor, kappa 1	protein_coding;	1	5658689	5676354	+
3.077	3.05	3.419	3.088	2.956	2.321	3.129	3.081	3.063	3.253	2.639	3.105	TgRev	-0.893	-4.223	0.0003	0.33	ENSMUSG00000038816	54366	Ctnnal1	catenin (cadherin associated protein), alpha-like 1	protein_coding;	4	56810935	56865188	-
2.084	2.081	1.954	2.092	2.569	2.531	1.886	1.891	2.082	2.023	2.55	1.888	TgRev	1.124	4.217	0.00031	0.33	ENSMUSG00000001657	15426	Hoxc8	homeobox C8	protein_coding;	15	102899039	102902543	+
1.593	1.262	1.917	1.431	1.89	3.052	1.544	1.496	1.427	1.674	2.471	1.52	TgRev	2.076	4.164	0.00035	0.35	ENSMUSG00000026536	381308	Ifi211	interferon activated gene 211	protein_coding;	1	173723911	173740612	-
2.164	1.93	2.035	1.766	1.436	0.392	1.558	1.426	2.047	1.901	0.914	1.492	TgRev	-1.756	-4.08	0.00044	0.37	ENSMUSG00000020758	192897	Itgb4	integrin beta 4	protein_coding;	11	115865535	115899238	+
-4.942	-4.942	-3.63	-4.942	-4.127	-3.311	-4.942	-4.942	-4.942	-4.286	-3.719	-4.942	TgRev	2.449	4.067	0.00045	0.37	ENSMUSG00000052372	331461	Il1rapl1	interleukin 1 receptor accessory protein-like 1	protein_coding;	X	85784476	87159251	-
-3.216	-3.142	-2.25	-2.46	-1.228	-1.374	-3.965	-3.26	-3.179	-2.355	-1.301	-3.613	TgRev	4.099	4.065	0.00045	0.37	ENSMUSG00000022479	22337	Vdr	vitamin D (1,25-dihydroxyvitamin D3) receptor	protein_coding;	15	97752306	97808511	-
-4.942	-4.942	-4.665	-4.942	-4.942	-2.946	-4.942	-4.942	-4.942	-4.804	-3.944	-4.942	TgRev	1.987	4.06	0.00046	0.37	ENSMUSG00000055761	269513	Nkain3	Na+/K+ transporting ATPase interacting 3	protein_coding;	4	20118874	20778866	-
-3.134	-2.642	-2.303	-3.283	-1.039	-1.649	-2.798	-4.362	-2.888	-2.793	-1.344	-3.58	TgRev	3.441	4.048	0.00047	0.37	ENSMUSG00000029843	243755	Slc13a4	solute carrier family 13 (sodium/sulfate symporters), member 4	protein_coding;	6	35244892	35285066	-
2.235	2.001	1.998	1.945	1.997	0.953	2.051	1.978	2.118	1.971	1.475	2.014	TgRev	-1.201	-4.037	0.00049	0.37	ENSMUSG00000032377	235527	Plscr4	phospholipid scramblase 4	protein_coding;	9	92339426	92374509	+
1.453	1.013	0.79	0.694	2.497	1.457	1.456	0.54	1.233	0.742	1.977	0.998	TgRev	1.653	4.029	0.0005	0.37	ENSMUSG00000074657	16572	Kif5a	kinesin family member 5A	protein_coding;	10	127061565	127099217	-
-2.054	-3.642	-1.404	-2.988	-0.094	-1.549	-2.277	-4.362	-2.848	-2.196	-0.822	-3.32	TgRev	4.653	4.019	0.00051	0.37	ENSMUSG00000075296	621603	Aldh3b2	aldehyde dehydrogenase 3 family, member B2	protein_coding;	19	4022328	4031646	+
2.181	2.328	2.887	2.067	2.467	3.873	2.025	2.221	2.254	2.477	3.17	2.123	TgRev	1.983	4.004	0.00053	0.37	ENSMUSG00000020363	14584	Gfpt2	glutamine fructose-6-phosphate transaminase 2	protein_coding;	11	49685005	49729440	+
-0.619	-0.341	-0.353	-1.159	-1.127	-3.317	-1.082	-0.122	-0.48	-0.756	-2.222	-0.602	TgRev	-3.286	-3.973	0.00057	0.37	ENSMUSG00000028078	70762	Dclk2	doublecortin-like kinase 2	protein_coding;	3	86693458	86828159	-
0.222	-0.829	-0.283	-2.032	1.339	0.063	-0.44	-1.619	-0.304	-1.158	0.701	-1.03	TgRev	2.729	3.965	0.00058	0.37	ENSMUSG00000040037	320840	Negr1	neuronal growth regulator 1	protein_coding;	3	156267431	157022082	+
1.1	1.177	1.227	1.74	2.003	1.742	1.117	1.023	1.138	1.484	1.873	1.07	TgRev	1.466	3.925	0.00064	0.37	ENSMUSG00000031144	20977	Syp	synaptophysin	protein_coding;	X	7504710	7519495	+
-4.942	-4.942	-3.942	-4.942	-3.398	-4.119	-4.942	-4.942	-4.942	-4.442	-3.758	-4.942	TgRev	2.356	3.907	0.00068	0.37	ENSMUSG00000074981	329482	Dcdc5	doublecortin domain containing 5	transcribed_unitary_pseudogene;	2	105833681	106236496	+
-3.65	-2.866	-3.942	-3.392	-4.942	-4.942	-3.729	-4.275	-3.258	-3.667	-4.942	-4.002	TgRev	-2.825	-3.893	0.0007	0.37	ENSMUSG00000034310	243274	Tmem132d	transmembrane protein 132D	protein_coding;	5	127858694	128510141	-
-0.054	0.115	-0.095	-0.947	0.691	0.533	-0.682	-0.196	0.03	-0.521	0.612	-0.439	TgRev	1.631	3.891	0.0007	0.37	ENSMUSG00000074766	319909	Ism1	isthmin 1, angiogenesis inhibitor	protein_coding;	2	139520098	139600501	+
-4.942	-4.942	-4.942	-4.942	-3.818	-4.119	-4.942	-4.942	-4.942	-4.942	-3.969	-4.942	TgRev	1.945	3.881	0.00072	0.37	ENSMUSG00000047228	232400	A2ml1	alpha-2-macroglobulin like 1	protein_coding;	6	128516784	128558571	-
2.895	2.731	3.332	2.463	2.962	4.254	2.667	2.794	2.813	2.897	3.608	2.73	TgRev	1.725	3.88	0.00072	0.37	ENSMUSG00000073489	15951	Ifi204	interferon activated gene 204	protein_coding;	1	173574859	173594509	-
0.124	0.939	-1.066	-0.669	1.136	1.736	-0.227	1.124	0.532	-0.868	1.436	0.449	TgRev	1.808	3.878	0.00073	0.37	ENSMUSG00000037991	223970	Rmi2	RecQ mediated genome instability 2	protein_coding;	16	10652923	10710830	+
-4.942	-4.942	-4.942	-4.942	-4.942	-2.748	-4.942	-4.942	-4.942	-4.942	-3.845	-4.942	TgRev	2.183	3.877	0.00073	0.37	ENSMUSG00000059991	53324	Nptx2	neuronal pentraxin 2	protein_coding;	5	144482712	144494288	+
-3.904	-3.201	-3.692	-4.942	-4.63	-4.942	-2.518	-2.616	-3.553	-4.317	-4.786	-2.567	TgRev	-3.255	-3.867	0.00075	0.37	ENSMUSG00000050822	243328	Slc29a4	solute carrier family 29 (nucleoside transporters), member 4	protein_coding;	5	142678267	142708245	+
6.345	6.527	6.571	6.043	6.72	7.3	6.362	6.584	6.436	6.307	7.01	6.473	TgRev	1.071	3.842	0.00079	0.39	ENSMUSG00000032402	17127	Smad3	SMAD family member 3	protein_coding;	9	63554049	63665276	-
-2.373	-1.551	-4.357	-4.4	-4.942	-4.135	-4.385	-3.26	-1.962	-4.379	-4.538	-3.822	TgRev	-3.585	-3.827	0.00082	0.4	ENSMUSG00000026443	16980	Lrrn2	leucine rich repeat protein 2, neuronal	protein_coding;	1	132808011	132867743	+
-2.734	-3.325	-1.93	-2.482	-3.818	-4.716	-2.927	-2.127	-3.03	-2.206	-4.267	-2.527	TgRev	-2.989	-3.782	0.00092	0.4	ENSMUSG00000007035	17687	Msh5	mutS homolog 5	protein_coding;	17	35247581	35265721	-
-4.942	-4.942	-4.942	-4.942	-3.398	-4.942	-4.942	-4.942	-4.942	-4.942	-4.17	-4.942	TgRev	1.54	3.772	0.00095	0.4	ENSMUSG00000064039	12770	Ccr1l1	chemokine (C-C motif) receptor 1-like 1	protein_coding;	9	123777280	123778445	-
2.227	1.864	2.296	2.072	2.815	2.618	1.971	2.176	2.046	2.184	2.716	2.074	TgRev	1.378	3.751	0.001	0.4	ENSMUSG00000039886	215210	Tmem120a	transmembrane protein 120A	protein_coding;	5	135764339	135773302	-
-2.379	-2.628	-4.419	-2.89	-4.14	-4.716	-3.231	-3.209	-2.504	-3.655	-4.428	-3.22	TgRev	-3.174	-3.746	0.001	0.4	ENSMUSG00000041523	22269	Upk2	uroplakin 2	protein_coding;	9	44364012	44366273	-
-4.942	-3.809	-4.096	-3.319	-2.711	-3.547	-4.942	-4.905	-4.375	-3.708	-3.129	-4.924	TgRev	2.948	3.715	0.0011	0.4	ENSMUSG00000081402	433287	Gm15455	predicted gene 15455	processed_pseudogene;	1	33875205	33877761	-
-4.942	-4.942	-4.942	-4.942	-4.942	-3.547	-4.942	-4.942	-4.942	-4.942	-4.245	-4.942	TgRev	1.393	3.704	0.0011	0.4	ENSMUSG00000095658	100042225	Vmn2r130	vomeronasal 2, receptor 130	protein_coding;	17	23280140	23301338	+
3.302	3.623	3.777	3.324	2.737	3.003	3.254	3.659	3.463	3.551	2.87	3.457	TgRev	-1.133	-3.695	0.0011	0.4	ENSMUSG00000030214	66857	Plbd1	phospholipase B domain containing 1	protein_coding;	6	136589068	136638926	-
0.842	0.63	1.283	0.611	0.879	1.431	0.612	0.486	0.736	0.947	1.155	0.549	TgRev	1.035	3.693	0.0012	0.4	ENSMUSG00000040612	100039795	Ildr2	immunoglobulin-like domain containing receptor 2	protein_coding;	1	166081708	166144392	+
-4.942	-4.49	-3.76	-4.942	-2.486	-3.306	-4.385	-4.905	-4.716	-4.351	-2.896	-4.645	TgRev	3.601	3.687	0.0012	0.4	ENSMUSG00000029832	18025	Nfe2l3	nuclear factor, erythroid derived 2, like 3	protein_coding;	6	51409650	51435748	+
7.538	7.693	7.412	7.388	7.167	7.072	7.682	7.622	7.616	7.4	7.119	7.652	TgRev	-1.043	-3.681	0.0012	0.4	ENSMUSG00000020300	67579	Cpeb4	cytoplasmic polyadenylation element binding protein 4	protein_coding;	11	31822211	31885634	+
-0.155	-0.491	-0.383	0.088	-1.831	-2.114	-0.276	-1.807	-0.323	-0.147	-1.973	-1.041	TgRev	-2.768	-3.679	0.0012	0.4	ENSMUSG00000031377	12169	Bmx	BMX non-receptor tyrosine kinase	protein_coding;	X	162975838	163041189	-
-4.942	-4.942	-4.942	-4.942	-4.127	-3.888	-4.942	-4.942	-4.942	-4.942	-4.007	-4.942	TgRev	1.868	3.675	0.0012	0.4	ENSMUSG00000021803	170677	Cdhr1	cadherin-related family member 1	protein_coding;	14	36799814	36820304	-
1.873	2.167	2.255	2.398	2.254	3.201	2.071	2.42	2.02	2.327	2.727	2.246	TgRev	1.246	3.673	0.0012	0.4	ENSMUSG00000027611	19124	Procr	protein C receptor, endothelial	protein_coding;	2	155593037	155597391	+
-3.65	-3.997	-1.166	-4.003	-4.63	-4.942	-2.935	-1.423	-3.823	-2.585	-4.786	-2.179	TgRev	-3.238	-3.661	0.0012	0.4	ENSMUSG00000020897	20877	Aurkb	aurora kinase B	protein_coding;	11	68936473	68942490	+
-4.942	-4.942	-4.512	-4.942	-3.334	-4.942	-4.942	-4.942	-4.942	-4.727	-4.138	-4.942	TgRev	1.608	3.645	0.0013	0.4	ENSMUSG00000004654	14602	Ghrhr	growth hormone releasing hormone receptor	protein_coding;	6	55353280	55365515	+
-1.473	-1.516	0.289	-1.771	-3.975	-3.498	-1.15	-2.142	-1.495	-0.741	-3.736	-1.646	TgRev	-4.408	-3.645	0.0013	0.4	ENSMUSG00000037725	80986	Ckap2	cytoskeleton associated protein 2	protein_coding;	8	22658176	22675835	-
-4.942	-4.942	-4.665	-4.942	-2.635	-4.942	-4.942	-4.816	-4.942	-4.804	-3.789	-4.879	TgRev	2.235	3.631	0.0013	0.4	ENSMUSG00000030854	19259	Ptpn5	protein tyrosine phosphatase, non-receptor type 5	protein_coding;	7	46727543	46783432	-
3.002	3.048	2.908	3.056	2.872	1.562	2.545	2.683	3.025	2.982	2.217	2.614	TgRev	-1.31	-3.615	0.0014	0.4	ENSMUSG00000033705	668880	Stard9	START domain containing 9	protein_coding;	2	120459602	120562376	+
4.425	4.49	4.474	4.499	4.203	4.161	4.41	4.436	4.457	4.486	4.182	4.423	TgRev	-0.524	-3.604	0.0014	0.4	ENSMUSG00000015697	84505	Setdb1	SET domain, bifurcated 1	protein_coding;	3	95230836	95264513	-
-4.942	-4.942	-3.942	-4.942	-2.301	-4.942	-4.385	-4.942	-4.942	-4.442	-3.622	-4.664	TgRev	2.432	3.601	0.0014	0.4	ENSMUSG00000039676	75568	Capsl	calcyphosine-like	protein_coding;	15	9436114	9466124	+
1.631	1.747	1.466	2.009	1.466	0.36	1.683	1.341	1.689	1.738	0.913	1.512	TgRev	-1.43	-3.598	0.0015	0.4	ENSMUSG00000029101	71729	Rgs12	regulator of G-protein signaling 12	protein_coding;	5	35106789	35196988	+
-3.159	-4.444	-3.871	-2.65	-1.083	-2.527	-3.696	-3.837	-3.802	-3.261	-1.805	-3.767	TgRev	3.798	3.592	0.0015	0.4	ENSMUSG00000030310	232333	Slc6a1	solute carrier family 6 (neurotransmitter transporter, GABA), member 1	protein_coding;	6	114259596	114294493	+
0.785	0.942	0.743	1.248	0.198	-0.272	0.669	0.574	0.864	0.995	-0.037	0.622	TgRev	-1.627	-3.588	0.0015	0.4	ENSMUSG00000014164	100503085	Klhl3	kelch-like 3	protein_coding;	13	58148042	58261406	-
2.697	2.256	2.955	2.471	3.117	3.228	2.855	2.446	2.476	2.713	3.173	2.65	TgRev	1.305	3.587	0.0015	0.4	ENSMUSG00000073490	226691	Ifi207	interferon activated gene 207	protein_coding;	1	173550993	173569313	-
1.402	1.365	1.494	0.56	1.805	2.187	0.404	1.234	1.383	1.027	1.996	0.819	TgRev	1.749	3.584	0.0015	0.4	ENSMUSG00000045763	70350	Basp1	brain abundant, membrane attached signal protein 1	protein_coding;	15	25363363	25413850	-
-4.942	-4.942	-3.288	-4.579	-2.098	-4.135	-3.635	-4.942	-4.942	-3.933	-3.116	-4.289	TgRev	3.196	3.568	0.0016	0.4	ENSMUSG00000000560	14395	Gabra2	gamma-aminobutyric acid (GABA) A receptor, subunit alpha 2	protein_coding;	5	71114940	71253192	-
-3.674	-3.521	-2.968	-2.132	-1.797	-1.651	-2.174	-4.362	-3.598	-2.55	-1.724	-3.268	TgRev	3.329	3.567	0.0016	0.4	ENSMUSG00000035403	241324	Crb2	crumbs family member 2	protein_coding;	2	37666261	37689115	+
1.213	0.7	0.561	-0.375	1.851	1.503	0.45	0.51	0.956	0.093	1.677	0.48	TgRev	1.949	3.564	0.0016	0.4	ENSMUSG00000031906	58994	Smpd3	sphingomyelin phosphodiesterase 3, neutral	protein_coding;	8	106979180	107064620	-
-3.904	-1.896	-4.665	-2.878	-4.942	-3.956	-3.893	-2.703	-2.9	-3.772	-4.449	-3.298	TgRev	-2.794	-3.56	0.0016	0.4	ENSMUSG00000037171	18119	Nodal	nodal	protein_coding;	10	61253751	61261117	+
-2.46	-3.145	-2.13	-3.89	-1.221	-0.939	-4.347	-4.1	-2.802	-3.01	-1.08	-4.224	TgRev	4.652	3.552	0.0016	0.4	ENSMUSG00000051596	21906	Otop1	otopetrin 1	protein_coding;	5	38433316	38461552	+
5.882	6.328	6.36	6.364	5.467	4.797	6.286	5.766	6.105	6.362	5.132	6.026	TgRev	-1.883	-3.552	0.0016	0.4	ENSMUSG00000041695	16518	Kcnj2	potassium inwardly-rectifying channel, subfamily J, member 2	protein_coding;	11	110956990	110967647	+
-2.561	-2.19	-4.226	-3.886	-4.942	-3.462	-3.696	-2.318	-2.376	-4.056	-4.202	-3.007	TgRev	-3.102	-3.547	0.0017	0.4	ENSMUSG00000052273	381917	Dnah3	dynein, axonemal, heavy chain 3	protein_coding;	7	119521894	119694503	-
8.543	8.284	8.342	8.294	8.767	8.686	8.613	8.444	8.414	8.318	8.726	8.529	TgRev	0.523	3.546	0.0017	0.4	ENSMUSG00000028207	65973	Asph	aspartate-beta-hydroxylase	protein_coding;	4	9448069	9669344	-
-3.115	-3.835	-3.788	-3.761	-4.63	-4.942	-3.922	-3.045	-3.475	-3.775	-4.786	-3.483	TgRev	-2.643	-3.542	0.0017	0.4	ENSMUSG00000079277	15434	Hoxd3	homeobox D3	protein_coding;	2	74542271	74578786	+
2.23	2.076	2.674	1.7	2.271	4.268	1.816	1.59	2.153	2.187	3.269	1.703	TgRev	2.652	3.542	0.0017	0.4	ENSMUSG00000029201	22235	Ugdh	UDP-glucose dehydrogenase	protein_coding;	5	65570564	65593292	-
1.043	1.53	1.284	1.124	0.886	0.681	1.318	1.373	1.286	1.204	0.783	1.346	TgRev	-1.11	-3.536	0.0017	0.4	ENSMUSG00000031792	101985	Usb1	U6 snRNA biogenesis 1	protein_coding;	8	96058912	96074135	+
-2.422	-2.302	-3.078	-3.319	-4.281	-3.787	-3.024	-2.374	-2.362	-3.199	-4.034	-2.699	TgRev	-3.15	-3.535	0.0017	0.4	ENSMUSG00000032268	80893	Tmprss5	transmembrane protease, serine 5 (spinesin)	protein_coding;	9	48992560	49028887	+
1.831	2.139	1.95	1.864	1.375	0.74	1.343	1.668	1.985	1.907	1.057	1.506	TgRev	-1.483	-3.533	0.0017	0.4	ENSMUSG00000031842	110385	Pde4c	phosphodiesterase 4C, cAMP specific	protein_coding;	8	71176369	71203835	+
5.798	5.744	5.901	5.949	6.362	6.048	6.014	5.958	5.771	5.925	6.205	5.986	TgRev	0.674	3.53	0.0017	0.4	ENSMUSG00000037475	331401	Thoc2	THO complex 2	protein_coding;	X	40883868	41009551	-
7.452	7.787	7.559	7.486	7.306	6.967	7.599	7.619	7.619	7.522	7.137	7.609	TgRev	-0.975	-3.522	0.0018	0.4	ENSMUSG00000052684	16476	Jun	jun proto-oncogene	protein_coding;	4	94937271	94940459	-
-4.942	-4.942	-4.942	-4.942	-3.818	-4.364	-4.942	-4.942	-4.942	-4.942	-4.091	-4.942	TgRev	1.713	3.498	0.0019	0.4	ENSMUSG00000067599	16638	Klra7	killer cell lectin-like receptor, subfamily A, member 7	protein_coding;	6	130195568	130210285	-
11.566	11.431	11.469	11.464	12.09	11.993	11.793	11.688	11.499	11.466	12.042	11.741	TgRev	0.844	3.495	0.0019	0.4	ENSMUSG00000019787	76757	Trdn	triadin	protein_coding;	10	32956550	33352705	+
6.07	5.58	5.619	5.321	6.178	6.638	5.644	6.028	5.825	5.47	6.408	5.836	TgRev	1.237	3.495	0.0019	0.4	ENSMUSG00000001542	192657	Ell2	elongation factor RNA polymerase II 2	protein_coding;	13	75854876	75920483	+
5.969	5.882	6.113	6.119	5.602	5.501	5.816	5.726	5.925	6.116	5.552	5.771	TgRev	-0.614	-3.484	0.0019	0.4	ENSMUSG00000007880	93760	Arid1a	AT rich interactive domain 1A (SWI-like)	protein_coding;	4	133406319	133484080	-
-3.43	-3.095	-2.509	-1.12	-3.648	-4.942	-3.231	-2.552	-3.263	-1.815	-4.295	-2.891	TgRev	-2.507	-3.479	0.002	0.4	ENSMUSG00000045288	16470	Ush1g	USH1 protein network component sans	protein_coding;	11	115206018	115212867	-
-4.942	-4.942	-4.942	-4.942	-4.942	-3.311	-4.942	-4.777	-4.942	-4.942	-4.127	-4.86	TgRev	1.55	3.474	0.002	0.4	ENSMUSG00000001021	20197	S100a3	S100 calcium binding protein A3	protein_coding;	3	90491966	90510009	+
-4.488	-2.925	-3.2	-4.579	-4.942	-4.942	-4.186	-3.808	-3.706	-3.89	-4.942	-3.997	TgRev	-2.205	-3.464	0.002	0.4	ENSMUSG00000030270	211232	Cpne9	copine family member IX	protein_coding;	6	113259268	113282588	+
-2.696	-2.866	-2.602	-2.738	-1.984	-1.84	-3.635	-4.189	-2.781	-2.67	-1.912	-3.912	TgRev	2.743	3.461	0.002	0.4	ENSMUSG00000098274	68193	Rpl24	ribosomal protein L24	protein_coding;	16	55786638	55791798	+
-4.942	-4.942	-4.942	-4.942	-3.648	-4.942	-4.942	-4.942	-4.942	-4.942	-4.295	-4.942	TgRev	1.292	3.442	0.0021	0.4	ENSMUSG00000066189	54376	Cacng3	calcium channel, voltage-dependent, gamma subunit 3	protein_coding;	7	122269715	122368616	+
-4.942	-4.942	-4.942	-4.942	-1.556	-4.942	-3.167	-4.942	-4.942	-4.942	-3.249	-4.055	TgRev	2.595	3.31	0.003	0.42	ENSMUSG00000033860	99571	Fgg	fibrinogen gamma chain	protein_coding;	3	82915031	82922356	+
-4.942	-4.49	-4.942	-4.942	-3.146	-3.888	-4.942	-4.942	-4.716	-4.942	-3.517	-4.942	TgRev	2.576	3.18	0.0041	0.45	ENSMUSG00000024261	20983	Syt4	synaptotagmin IV	protein_coding;	18	31570861	31580459	-
6.4	6.211	7.245	6.484	6.95	6.855	6.451	6.344	6.305	6.865	6.902	6.397	TgRev	1.144	3.175	0.0041	0.45	ENSMUSG00000002985	11816	Apoe	apolipoprotein E	protein_coding;	7	19430034	19433113	-
1.938	2.357	1.702	1.061	2.699	2.742	1.173	2.294	2.147	1.382	2.72	1.734	TgRev	1.507	3.086	0.0051	0.46	ENSMUSG00000000567	20682	Sox9	SRY (sex determining region Y)-box 9	protein_coding;	11	112673050	112678586	+
3.389	2.522	3.495	1.95	4.898	3.387	2.761	2.129	2.955	2.722	4.142	2.445	TgRev	2.987	2.988	0.0064	0.47	ENSMUSG00000030671	18576	Pde3b	phosphodiesterase 3B, cGMP-inhibited	protein_coding;	7	114014516	114138486	+
2.283	1.931	3.084	1.973	3.415	2.77	2.917	1.335	2.107	2.529	3.093	2.126	TgRev	1.974	2.986	0.0065	0.47	ENSMUSG00000005360	20512	Slc1a3	solute carrier family 1 (glial high affinity glutamate transporter), member 3	protein_coding;	15	8663608	8740248	-
-1.057	-2.725	-1.845	-2.584	1.019	-0.921	-0.889	-1.325	-1.891	-2.215	0.049	-1.107	TgRev	3.471	2.972	0.0067	0.47	ENSMUSG00000030849	14183	Fgfr2	fibroblast growth factor receptor 2	protein_coding;	7	129764181	132725079	-
3.103	3.431	2.674	3.457	3.46	4.296	3.155	3.714	3.267	3.065	3.878	3.434	TgRev	1.045	2.957	0.0069	0.48	ENSMUSG00000032076	54725	Cadm1	cell adhesion molecule 1	protein_coding;	9	47441471	47769413	+
3.471	3.514	3.289	3.515	3.659	4.236	3.177	3.284	3.492	3.402	3.948	3.23	TgRev	1.15	2.955	0.0069	0.48	ENSMUSG00000020676	20292	Ccl11	chemokine (C-C motif) ligand 11	protein_coding;	11	81948649	81953781	+
0.866	0.839	0.884	0.163	1.376	1.149	-0.224	0.789	0.852	0.523	1.262	0.283	TgRev	1.327	2.915	0.0076	0.5	ENSMUSG00000025372	108100	Baiap2	brain-specific angiogenesis inhibitor 1-associated protein 2	protein_coding;	11	119833589	119897608	+
-4.942	-4.942	-4.942	-4.942	-3.613	-4.119	-4.942	-4.905	-4.942	-4.942	-3.866	-4.924	TgRev	2.114	2.911	0.0077	0.5	ENSMUSG00000055078	110886	Gabra5	gamma-aminobutyric acid (GABA) A receptor, subunit alpha 5	protein_coding;	7	57057420	57159807	-
-4.942	-4.942	-3.71	-4.942	-4.127	-3.652	-4.942	-4.905	-4.942	-4.326	-3.89	-4.924	TgRev	2.089	2.902	0.0079	0.5	ENSMUSG00000016529	16153	Il10	interleukin 10	protein_coding;	1	130947582	130952711	+
-1.531	-1.259	-1.451	-2.762	-0.859	0.52	-2.478	-1.662	-1.395	-2.106	-0.17	-2.07	TgRev	3.029	2.872	0.0084	0.52	ENSMUSG00000061878	20698	Sphk1	sphingosine kinase 1	protein_coding;	11	116421751	116427501	+
-3.611	-3.478	-1.534	-4.942	-1.161	-2.835	-3.362	-4.816	-3.545	-3.238	-1.998	-4.089	TgRev	3.685	2.87	0.0085	0.52	ENSMUSG00000058022	109254	Adtrp	androgen dependent TFPI regulating protein	protein_coding;	13	41916624	42001160	-
2.504	2.474	3.316	2.742	3.125	2.817	2.772	2.592	2.489	3.029	2.971	2.682	TgRev	0.831	2.819	0.0095	0.52	ENSMUSG00000024778	14102	Fas	Fas (TNF receptor superfamily member 6)	protein_coding;	19	34268066	34305172	+
-4.399	-3.809	-0.78	-1.416	-2.857	-1.089	-3.237	-2.365	-4.104	-1.098	-1.973	-2.801	TgRev	3.35	2.818	0.0096	0.52	ENSMUSG00000025804	12768	Ccr1	chemokine (C-C motif) receptor 1	protein_coding;	9	123762161	123768729	-
1.621	1.294	1.639	1.832	2.32	1.38	1.359	0.748	1.457	1.736	1.85	1.053	TgRev	1.062	2.814	0.0097	0.52	ENSMUSG00000051177	18795	Plcb1	phospholipase C, beta 1	protein_coding;	2	134627987	135317178	+
-1.29	-0.729	-1.051	-1.264	0.36	-1.071	-1.879	-1.5	-1.009	-1.157	-0.355	-1.69	TgRev	1.803	2.805	0.0099	0.52	ENSMUSG00000022865	13052	Cxadr	coxsackie virus and adenovirus receptor	protein_coding;	16	78098377	78156662	+
7.303	6.903	6.892	6.741	7.324	7.376	7.191	6.934	7.103	6.817	7.35	7.062	TgRev	0.52	2.801	0.01	0.52	ENSMUSG00000024431	14815	Nr3c1	nuclear receptor subfamily 3, group C, member 1	protein_coding;	18	39543598	39652474	-
1.61	1.124	2.691	1.319	1.889	2.206	1.053	1.18	1.367	2.005	2.047	1.117	TgRev	1.633	2.778	0.01	0.52	ENSMUSG00000024810	77125	Il33	interleukin 33	protein_coding;	19	29902514	29938118	+
3.592	3.56	3.936	4.034	4.817	4.959	4.936	5.153	3.576	3.985	4.888	5.045	dTg_Shm	1.312	6.836	7.7e-07	0.021	ENSMUSG00000004667	66420	Polr2e	polymerase (RNA) II (DNA directed) polypeptide E	protein_coding;	10	79871783	79875629	-
-2.131	-3.095	-3.722	-4.4	-4.942	-4.942	-4.942	-4.396	-2.613	-4.061	-4.942	-4.669	dTg_Shm	-2.329	-6.145	3.7e-06	0.043	ENSMUSG00000048281	239133	Dleu7	deleted in lymphocytic leukemia, 7	protein_coding;	14	62513680	62530496	-
-2.373	-1.551	-4.357	-4.4	-4.942	-4.135	-4.385	-3.26	-1.962	-4.379	-4.538	-3.822	dTg_Shm	-2.576	-5.987	5.3e-06	0.043	ENSMUSG00000026443	16980	Lrrn2	leucine rich repeat protein 2, neuronal	protein_coding;	1	132808011	132867743	+
7.047	6.228	6.994	6.662	7.498	7.415	7.037	6.599	6.637	6.828	7.457	6.818	dTg_Shm	0.819	5.906	6.3e-06	0.043	ENSMUSG00000047731	226178	Wbp1l	WW domain binding protein 1 like	protein_coding;	19	46587523	46645828	+
2.164	1.93	2.035	1.766	1.436	0.392	1.558	1.426	2.047	1.901	0.914	1.492	dTg_Shm	-1.133	-5.801	8.1e-06	0.044	ENSMUSG00000020758	192897	Itgb4	integrin beta 4	protein_coding;	11	115865535	115899238	+
7.151	7.124	7.142	7.115	7.57	7.591	7.685	7.63	7.137	7.129	7.581	7.658	dTg_Shm	0.443	5.575	1.4e-05	0.06	ENSMUSG00000025326	22215	Ube3a	ubiquitin protein ligase E3A	protein_coding;	7	58878498	58961284	+
-4.942	-4.942	-4.942	-4.942	-4.942	-2.623	-4.942	-4.942	-4.942	-4.942	-3.783	-4.942	dTg_Shm	1.16	5.528	1.5e-05	0.06	ENSMUSG00000030484	76942	Lypd5	Ly6/Plaur domain containing 5	protein_coding;	7	24048621	24054534	+
6.446	6.491	6.523	6.534	6.866	6.761	6.834	6.758	6.468	6.529	6.813	6.796	dTg_Shm	0.345	5.234	3.1e-05	0.076	ENSMUSG00000022141	71175	Nipbl	NIPBL cohesin loading factor	protein_coding;	15	8320101	8473947	-
4.098	4.026	3.938	3.98	4.624	4.69	4.631	4.629	4.062	3.959	4.657	4.63	dTg_Shm	0.595	5.218	3.2e-05	0.076	ENSMUSG00000019971	216274	Cep290	centrosomal protein 290	protein_coding;	10	100323420	100410702	+
1.436	1.607	0.495	0.861	0.21	-0.417	-1.018	0.068	1.522	0.678	-0.104	-0.475	dTg_Shm	-1.625	-5.215	3.2e-05	0.076	ENSMUSG00000074899	640524	Sptbn5	spectrin beta, non-erythrocytic 5	protein_coding;	2	119871974	119916159	-
4.938	4.943	5.303	5.285	5.536	5.503	5.767	5.547	4.941	5.294	5.519	5.657	dTg_Shm	0.579	5.201	3.4e-05	0.076	ENSMUSG00000032253	83946	Phip	pleckstrin homology domain interacting protein	protein_coding;	9	82748212	82857569	-
4.709	4.676	4.857	4.206	4.24	4.047	4.037	4.308	4.692	4.531	4.144	4.172	dTg_Shm	-0.549	-5.085	4.4e-05	0.078	ENSMUSG00000051343	52055	Rab11fip5	RAB11 family interacting protein 5 (class I)	protein_coding;	6	85311944	85351616	-
13.647	13.404	13.665	12.519	12.641	12.31	12.21	13.272	13.526	13.092	12.476	12.741	dTg_Shm	-1.05	-5.07	4.6e-05	0.078	ENSMUSG00000056328	17879	Myh1	myosin, heavy polypeptide 1, skeletal muscle, adult	protein_coding;	11	67090878	67115401	+
-4.942	-4.942	-4.942	-4.942	-1.556	-4.942	-3.167	-4.942	-4.942	-4.942	-3.249	-4.055	dTg_Shm	1.693	4.908	6.8e-05	0.092	ENSMUSG00000033860	99571	Fgg	fibrinogen gamma chain	protein_coding;	3	82915031	82922356	+
-4.942	-4.942	-4.942	-4.942	-1.992	-3.73	-1.508	-4.942	-4.942	-4.942	-2.861	-3.225	dTg_Shm	2.081	4.871	7.4e-05	0.092	ENSMUSG00000033831	110135	Fgb	fibrinogen beta chain	protein_coding;	3	82947448	82957170	-
-4.942	-4.942	-4.942	-4.942	-2.571	-4.716	-4.942	-4.816	-4.942	-4.942	-3.644	-4.879	dTg_Shm	1.299	4.855	7.7e-05	0.092	ENSMUSG00000031837	117148	Necab2	N-terminal EF-hand calcium binding protein 2	protein_coding;	8	120173458	120199379	+
0.649	0.351	-0.955	-0.483	-0.483	-0.811	-0.958	-2.034	0.5	-0.719	-0.647	-1.496	dTg_Shm	-1.146	-4.854	7.7e-05	0.092	ENSMUSG00000047976	16485	Kcna1	potassium voltage-gated channel, shaker-related subfamily, member 1	protein_coding;	6	126617360	126623347	-
6.896	6.77	6.743	6.711	7.27	7.152	7.076	7.081	6.833	6.727	7.211	7.078	dTg_Shm	0.378	4.812	8.6e-05	0.092	ENSMUSG00000031229	22589	Atrx	ATRX, chromatin remodeler	protein_coding;	X	104841221	104973009	-
3.114	3.31	3.405	3.015	3.92	3.871	3.824	3.868	3.212	3.21	3.896	3.846	dTg_Shm	0.684	4.778	9.3e-05	0.092	ENSMUSG00000024383	26405	Map3k2	mitogen-activated protein kinase kinase kinase 2	protein_coding;	18	32296142	32369804	+
-4.942	-4.49	-4.942	-4.942	-1.316	-4.716	-4.385	-4.905	-4.716	-4.942	-3.016	-4.645	dTg_Shm	1.7	4.774	9.4e-05	0.092	ENSMUSG00000032356	19417	Rasgrf1	RAS protein-specific guanine nucleotide-releasing factor 1	protein_coding;	9	89791961	89909030	+
-2.199	-0.873	-2.317	-1.832	-2.846	-4.54	-4.385	-2.722	-1.536	-2.075	-3.693	-3.553	dTg_Shm	-2.157	-4.728	0.0001	0.098	ENSMUSG00000030606	67666	Hapln3	hyaluronan and proteoglycan link protein 3	protein_coding;	7	78764850	78780766	-
-0.155	-0.491	-0.383	0.088	-1.831	-2.114	-0.276	-1.807	-0.323	-0.147	-1.973	-1.041	dTg_Shm	-1.65	-4.673	0.00012	0.11	ENSMUSG00000031377	12169	Bmx	BMX non-receptor tyrosine kinase	protein_coding;	X	162975838	163041189	-
4.676	4.551	4.721	4.403	5.103	5.042	4.667	4.758	4.614	4.562	5.073	4.713	dTg_Shm	0.459	4.59	0.00015	0.11	ENSMUSG00000026048	22592	Ercc5	excision repair cross-complementing rodent repair deficiency, complementation group 5	protein_coding;	1	44186904	44220420	+
-2.884	-3.274	-2.279	-4.942	-4.942	-4.942	-4.942	-4.149	-3.079	-3.611	-4.942	-4.546	dTg_Shm	-1.864	-4.589	0.00015	0.11	ENSMUSG00000024173	100503895	Tpsab1	tryptase alpha/beta 1	protein_coding;	17	25562219	25564536	-
1.285	0.735	1.357	1.027	1.502	2.368	1.106	1.265	1.01	1.192	1.935	1.185	dTg_Shm	0.925	4.518	0.00017	0.11	ENSMUSG00000052688	226421	Rab7b	RAB7B, member RAS oncogene family	protein_coding;	1	131616433	131643177	+
-0.016	-0.453	0.454	0.224	0.298	1.859	-0.337	0.023	-0.234	0.339	1.079	-0.157	dTg_Shm	1.313	4.508	0.00018	0.11	ENSMUSG00000070942	107527	Il1rl2	interleukin 1 receptor-like 2	protein_coding;	1	40363770	40406722	+
4.277	4.253	4.269	4.474	4.693	4.513	4.627	4.411	4.265	4.372	4.603	4.519	dTg_Shm	0.338	4.508	0.00018	0.11	ENSMUSG00000029267	17765	Mtf2	metal response element binding transcription factor 2	protein_coding;	5	108213540	108256870	+
6.222	6.075	6.068	4.908	5.448	4.7	4.778	5.607	6.149	5.488	5.074	5.192	dTg_Shm	-1.075	-4.506	0.00018	0.11	ENSMUSG00000020900	77579	Myh10	myosin, heavy polypeptide 10, non-muscle	protein_coding;	11	68582385	68707458	+
5.72	5.634	5.879	5.826	6.215	5.852	6.069	5.882	5.677	5.852	6.034	5.975	dTg_Shm	0.357	4.502	0.00018	0.11	ENSMUSG00000038538	320538	Ubn2	ubinuclein 2	protein_coding;	6	38410885	38501760	+
5.798	5.744	5.901	5.949	6.362	6.048	6.014	5.958	5.771	5.925	6.205	5.986	dTg_Shm	0.434	4.5	0.00018	0.11	ENSMUSG00000037475	331401	Thoc2	THO complex 2	protein_coding;	X	40883868	41009551	-
1.831	2.139	1.95	1.864	1.375	0.74	1.343	1.668	1.985	1.907	1.057	1.506	dTg_Shm	-0.928	-4.489	0.00019	0.11	ENSMUSG00000031842	110385	Pde4c	phosphodiesterase 4C, cAMP specific	protein_coding;	8	71176369	71203835	+
2.204	2.393	1.618	2.012	1.904	1.053	1.666	1.892	2.298	1.815	1.479	1.779	dTg_Shm	-0.82	-4.482	0.00019	0.11	ENSMUSG00000031024	76954	Denn2b	DENN domain containing 2B	protein_coding;	7	109123118	109302812	-
4.531	4.352	3.943	3.757	3.931	3.685	3.557	3.496	4.441	3.85	3.808	3.527	dTg_Shm	-0.633	-4.459	0.0002	0.11	ENSMUSG00000052512	78286	Nav2	neuron navigator 2	protein_coding;	7	48558464	49259838	+
3.533	3.813	3.482	3.556	3.195	2.499	2.886	2.759	3.673	3.519	2.847	2.822	dTg_Shm	-0.826	-4.452	0.0002	0.11	ENSMUSG00000038146	18131	Notch3	notch 3	protein_coding;	17	32339794	32385826	-
4.558	4.532	4.627	4.593	5.064	4.691	5.011	4.812	4.545	4.61	4.877	4.911	dTg_Shm	0.332	4.447	0.00021	0.11	ENSMUSG00000071337	21841	Tia1	cytotoxic granule-associated RNA binding protein 1	protein_coding;	6	86381201	86410387	+
1.526	1.265	0.908	0.777	0.983	0.348	0.486	0.975	1.395	0.842	0.665	0.73	dTg_Shm	-0.73	-4.446	0.00021	0.11	ENSMUSG00000026930	67839	Gpsm1	G-protein signalling modulator 1 (AGS3-like, C. elegans)	protein_coding;	2	26205527	26238249	+
3.002	3.048	2.908	3.056	2.872	1.562	2.545	2.683	3.025	2.982	2.217	2.614	dTg_Shm	-0.808	-4.424	0.00022	0.12	ENSMUSG00000033705	668880	Stard9	START domain containing 9	protein_coding;	2	120459602	120562376	+
0.414	0.99	0.433	0.813	-0.047	-0.696	0.44	-0.127	0.702	0.623	-0.372	0.157	dTg_Shm	-1.074	-4.413	0.00022	0.12	ENSMUSG00000024112	58226	Cacna1h	calcium channel, voltage-dependent, T type, alpha 1H subunit	protein_coding;	17	25593259	25652757	-
-4.942	-4.942	-4.942	-3.89	-3.248	-2.636	-4.942	-4.905	-4.942	-4.416	-2.942	-4.924	dTg_Shm	2	4.392	0.00024	0.12	ENSMUSG00000028359	18407	Orm3	orosomucoid 3	protein_coding;	4	63274399	63277748	+
4.075	3.751	4.544	3.883	4.892	4.779	4.043	4.236	3.913	4.214	4.836	4.14	dTg_Shm	0.922	4.38	0.00024	0.12	ENSMUSG00000066026	20148	Dhrs3	dehydrogenase/reductase (SDR family) member 3	protein_coding;	4	144619397	144654779	+
5.164	5.032	5.519	5.641	5.69	5.738	5.837	5.406	5.098	5.58	5.714	5.622	dTg_Shm	0.616	4.38	0.00024	0.12	ENSMUSG00000036391	77371	Sec24a	Sec24 related gene family, member A (S. cerevisiae)	protein_coding;	11	51583091	51654461	-
11.566	11.431	11.469	11.464	12.09	11.993	11.793	11.688	11.499	11.466	12.042	11.741	dTg_Shm	0.543	4.337	0.00027	0.13	ENSMUSG00000019787	76757	Trdn	triadin	protein_coding;	10	32956550	33352705	+
3.784	3.637	3.685	2.621	3.167	1.878	1.95	2.108	3.711	3.153	2.523	2.029	dTg_Shm	-1.188	-4.284	0.00031	0.13	ENSMUSG00000060180	544791	Myh13	myosin, heavy polypeptide 13, skeletal muscle	protein_coding;	11	67212484	67262412	+
6.233	6.177	6.336	6.416	6.107	5.588	5.858	5.72	6.205	6.376	5.848	5.789	dTg_Shm	-0.358	-4.274	0.00032	0.13	ENSMUSG00000035545	232798	Leng8	leukocyte receptor cluster (LRC) member 8	protein_coding;	7	4140038	4151176	+
-3.371	-4.942	-4.942	-4.942	-4.942	-4.942	-4.942	-4.905	-4.157	-4.942	-4.942	-4.924	dTg_Shm	-0.786	-4.264	0.00032	0.13	ENSMUSG00000047014	271036	Catsperb	cation channel sperm associated auxiliary subunit beta	protein_coding;	12	101370912	101592268	+
7.186	7.293	6.79	6.592	6.825	6.87	6.507	7.118	7.239	6.691	6.847	6.813	dTg_Shm	-0.392	-4.261	0.00033	0.13	ENSMUSG00000032737	16332	Inppl1	inositol polyphosphate phosphatase-like 1	protein_coding;	7	101471839	101487436	-
7.319	7.25	7.362	7.204	7.253	6.7	7.13	6.971	7.285	7.283	6.977	7.051	dTg_Shm	-0.308	-4.255	0.00033	0.13	ENSMUSG00000055065	67040	Ddx17	DEAD (Asp-Glu-Ala-Asp) box polypeptide 17	protein_coding;	15	79411937	79430942	-
5.434	5.495	5.245	5.207	5.865	6.017	5.896	6.154	5.464	5.226	5.941	6.025	dTg_Shm	0.477	4.235	0.00035	0.13	ENSMUSG00000037416	240283	Dmxl1	Dmx-like 1	protein_coding;	18	49965737	50098540	+
-4.942	-4.942	-3.288	-4.579	-2.098	-4.135	-3.635	-4.942	-4.942	-3.933	-3.116	-4.289	dTg_Shm	1.826	4.233	0.00035	0.13	ENSMUSG00000000560	14395	Gabra2	gamma-aminobutyric acid (GABA) A receptor, subunit alpha 2	protein_coding;	5	71114940	71253192	-
6.718	6.632	6.556	6.391	6.387	6.254	6.501	6.359	6.675	6.473	6.32	6.43	dTg_Shm	-0.355	-4.233	0.00035	0.13	ENSMUSG00000061838	20917	Suclg2	succinate-Coenzyme A ligase, GDP-forming, beta subunit	protein_coding;	6	95449990	95695781	-
2.904	2.544	3.481	2.743	3.174	5.096	3.002	2.805	2.724	3.112	4.135	2.904	dTg_Shm	1.411	4.227	0.00035	0.13	ENSMUSG00000054203	226695	Ifi205	interferon activated gene 205	protein_coding;	1	173839564	173859376	-
-4.942	-4.942	-3.76	-3.707	-3.537	-2.857	-4.942	-3.005	-4.942	-3.733	-3.197	-3.974	dTg_Shm	1.745	4.206	0.00037	0.13	ENSMUSG00000022039	11495	Adam2	a disintegrin and metallopeptidase domain 2	protein_coding;	14	66264778	66315182	-
7.031	6.432	6.692	6.916	7.706	7.294	8.045	7.599	6.731	6.804	7.5	7.822	dTg_Shm	0.769	4.203	0.00037	0.13	ENSMUSG00000045103	13405	Dmd	dystrophin, muscular dystrophy	protein_coding;	X	81992476	84249747	+
-4.942	-4.942	-4.942	-4.942	-3.334	-4.942	-4.942	-4.942	-4.942	-4.942	-4.138	-4.942	dTg_Shm	0.804	4.196	0.00038	0.13	ENSMUSG00000022219	12684	Cideb	cell death-inducing DNA fragmentation factor, alpha subunit-like effector B	protein_coding;	14	55991507	55995915	-
4.743	5.111	4.535	4.36	4.476	4.12	3.977	4.155	4.927	4.448	4.298	4.066	dTg_Shm	-0.629	-4.132	0.00045	0.15	ENSMUSG00000038855	320404	Itpkb	inositol 1,4,5-trisphosphate 3-kinase B	protein_coding;	1	180158050	180252367	+
5.588	5.226	5.274	4.451	5.122	4.117	4.996	4.98	5.407	4.862	4.62	4.988	dTg_Shm	-0.787	-4.122	0.00046	0.15	ENSMUSG00000025813	26557	Homer2	homer scaffolding protein 2	protein_coding;	7	81250229	81357275	-
5.969	5.882	6.113	6.119	5.602	5.501	5.816	5.726	5.925	6.116	5.552	5.771	dTg_Shm	-0.373	-4.12	0.00046	0.15	ENSMUSG00000007880	93760	Arid1a	AT rich interactive domain 1A (SWI-like)	protein_coding;	4	133406319	133484080	-
2.677	2.553	2.337	2.795	1.828	2.222	2.435	2.27	2.615	2.566	2.025	2.352	dTg_Shm	-0.59	-4.119	0.00046	0.15	ENSMUSG00000040860	230872	Crocc	ciliary rootlet coiled-coil, rootletin	protein_coding;	4	140743948	140787861	-
8.399	8.291	8.384	8.328	8.592	8.568	8.588	8.447	8.345	8.356	8.58	8.517	dTg_Shm	0.235	4.108	0.00047	0.15	ENSMUSG00000006740	16573	Kif5b	kinesin family member 5B	protein_coding;	18	6201002	6242174	-
-4.263	-4.942	-1.337	-3.17	-2.496	-1.626	-2.624	-2.296	-4.603	-2.254	-2.061	-2.46	dTg_Shm	2.542	4.105	0.00048	0.15	ENSMUSG00000033213	433470	AA467197	expressed sequence AA467197	protein_coding;	2	122478906	122483111	+
3.188	3.216	2.84	2.918	3.563	4.263	2.871	3.096	3.202	2.879	3.913	2.983	dTg_Shm	0.711	4.105	0.00048	0.15	ENSMUSG00000020122	13649	Egfr	epidermal growth factor receptor	protein_coding;	11	16702203	16868158	+
6.135	6.223	5.901	5.92	5.408	5.758	5.584	5.726	6.179	5.91	5.583	5.655	dTg_Shm	-0.596	-4.071	0.00052	0.15	ENSMUSG00000039477	231861	Tnrc18	trinucleotide repeat containing 18	protein_coding;	5	142710416	142803417	-
8.759	8.666	8.61	8.385	8.197	8.325	8.212	8.548	8.712	8.497	8.261	8.38	dTg_Shm	-0.451	-4.062	0.00053	0.15	ENSMUSG00000003865	14936	Gys1	glycogen synthase 1, muscle	protein_coding;	7	45084268	45106043	+
-1.913	-3.325	-3.198	-4.942	-4.63	-4.716	-4.669	-3.294	-2.619	-4.07	-4.673	-3.982	dTg_Shm	-2.054	-4.061	0.00053	0.15	ENSMUSG00000049537	243078	Tecrl	trans-2,3-enoyl-CoA reductase-like	protein_coding;	5	83425992	83503042	-
3.778	3.844	3.69	3.091	3.279	2.973	3.329	3.516	3.811	3.39	3.126	3.423	dTg_Shm	-0.685	-4.057	0.00053	0.15	ENSMUSG00000026135	77264	Zfp142	zinc finger protein 142	protein_coding;	1	74604286	74627405	-
3.731	4.025	3.73	3.637	3.483	2.831	3.448	3.442	3.878	3.683	3.157	3.445	dTg_Shm	-0.721	-4.041	0.00056	0.16	ENSMUSG00000032878	216613	Ccdc85a	coiled-coil domain containing 85A	protein_coding;	11	28335685	28534324	-
5.249	5.429	5.555	5.719	5.851	5.768	5.677	5.75	5.339	5.637	5.81	5.714	dTg_Shm	0.471	4.041	0.00056	0.16	ENSMUSG00000034158	320184	Lrrc58	leucine rich repeat containing 58	protein_coding;	16	37688751	37709220	+
-4.488	-4.942	-1.607	-4.579	-2.056	-2.944	-3.603	-4.214	-4.715	-3.093	-2.5	-3.909	dTg_Shm	2.215	4.004	0.00061	0.16	ENSMUSG00000021214	105349	Akr1c18	aldo-keto reductase family 1, member C18	protein_coding;	13	4182614	4200653	-
8.109	7.561	7.836	7.173	7.507	6.729	7.331	7.232	7.835	7.505	7.118	7.282	dTg_Shm	-0.717	-4.003	0.00061	0.16	ENSMUSG00000028927	18600	Padi2	peptidyl arginine deiminase, type II	protein_coding;	4	140633655	140679897	+
4.287	4.531	4.086	4.07	4.036	3.672	3.39	4.121	4.409	4.078	3.854	3.756	dTg_Shm	-0.555	-3.988	0.00063	0.17	ENSMUSG00000039953	65945	Clstn1	calsyntenin 1	protein_coding;	4	149670925	149733356	+
-0.619	-0.341	-0.353	-1.159	-1.127	-3.317	-1.082	-0.122	-0.48	-0.756	-2.222	-0.602	dTg_Shm	-1.742	-3.986	0.00064	0.17	ENSMUSG00000028078	70762	Dclk2	doublecortin-like kinase 2	protein_coding;	3	86693458	86828159	-
8.315	8.388	8.115	7.726	8.008	7.912	7.826	8.353	8.352	7.92	7.96	8.089	dTg_Shm	-0.392	-3.978	0.00065	0.17	ENSMUSG00000031672	14719	Got2	glutamatic-oxaloacetic transaminase 2, mitochondrial	protein_coding;	8	96590762	96615175	-
-2.379	-2.628	-4.419	-2.89	-4.14	-4.716	-3.231	-3.209	-2.504	-3.655	-4.428	-3.22	dTg_Shm	-1.925	-3.966	0.00067	0.17	ENSMUSG00000041523	22269	Upk2	uroplakin 2	protein_coding;	9	44364012	44366273	-
6.347	6.185	5.839	5.271	5.732	5.397	5.295	5.845	6.266	5.555	5.565	5.57	dTg_Shm	-0.702	-3.96	0.00068	0.17	ENSMUSG00000031448	234072	Adprhl1	ADP-ribosylhydrolase like 1	protein_coding;	8	13271663	13304162	-
7.017	6.913	6.995	7.19	7.361	7.354	7.511	7.311	6.965	7.092	7.357	7.411	dTg_Shm	0.392	3.944	0.0007	0.17	ENSMUSG00000025862	20843	Stag2	stromal antigen 2	protein_coding;	X	41238194	41366062	+
8.692	8.759	8.178	7.988	8.283	8.349	7.889	8.571	8.725	8.083	8.316	8.23	dTg_Shm	-0.409	-3.935	0.00072	0.18	ENSMUSG00000030409	13400	Dmpk	dystrophia myotonica-protein kinase	protein_coding;	7	18817774	18827746	+
-4.942	-4.942	-4.942	-4.942	-2.675	-4.942	-4.942	-4.942	-4.942	-4.942	-3.809	-4.942	dTg_Shm	1.134	3.929	0.00073	0.18	ENSMUSG00000029074	330010	Ttll10	tubulin tyrosine ligase-like family, member 10	protein_coding;	4	156119297	156143871	-
2.235	2.001	1.998	1.945	1.997	0.953	2.051	1.978	2.118	1.971	1.475	2.014	dTg_Shm	-0.643	-3.924	0.00074	0.18	ENSMUSG00000032377	235527	Plscr4	phospholipid scramblase 4	protein_coding;	9	92339426	92374509	+
8.543	8.284	8.342	8.294	8.767	8.686	8.613	8.444	8.414	8.318	8.726	8.529	dTg_Shm	0.312	3.912	0.00076	0.18	ENSMUSG00000028207	65973	Asph	aspartate-beta-hydroxylase	protein_coding;	4	9448069	9669344	-
6.258	6.22	6.174	6.037	5.902	5.95	5.994	6.021	6.239	6.106	5.926	6.008	dTg_Shm	-0.313	-3.903	0.00078	0.18	ENSMUSG00000034312	232227	Iqsec1	IQ motif and Sec7 domain 1	protein_coding;	6	90633070	90965667	-
7.471	7.522	7.456	7.404	7.012	7.159	7.11	7.337	7.496	7.43	7.086	7.224	dTg_Shm	-0.411	-3.886	0.00081	0.18	ENSMUSG00000058997	219189	Vwa8	von Willebrand factor A domain containing 8	protein_coding;	14	79086492	79439750	+
0.554	0.812	-0.647	-0.902	-0.45	-1.162	-1.304	-0.068	0.683	-0.774	-0.806	-0.686	dTg_Shm	-1.489	-3.884	0.00081	0.18	ENSMUSG00000021057	238276	Akap5	A kinase (PRKA) anchor protein 5	protein_coding;	12	76371665	76380927	+
3.206	3.324	3.88	3.854	3.873	3.965	3.592	3.781	3.265	3.867	3.919	3.687	dTg_Shm	0.654	3.878	0.00083	0.18	ENSMUSG00000036478	12226	Btg1	B cell translocation gene 1, anti-proliferative	protein_coding;	10	96452868	96458671	+
-3.65	-2.866	-3.942	-3.392	-4.942	-4.942	-3.729	-4.275	-3.258	-3.667	-4.942	-4.002	dTg_Shm	-1.684	-3.875	0.00083	0.18	ENSMUSG00000034310	243274	Tmem132d	transmembrane protein 132D	protein_coding;	5	127858694	128510141	-
-2.636	-2.975	-2.849	-3.707	-0.315	-1.242	-2.456	-2.651	-2.805	-3.278	-0.779	-2.554	dTg_Shm	2.027	3.875	0.00083	0.18	ENSMUSG00000003279	224997	Dlgap1	DLG associated protein 1	protein_coding;	17	70276068	71128408	+
2.118	2.302	2.326	2.306	1.905	1.127	2.161	2.18	2.21	2.316	1.516	2.171	dTg_Shm	-0.694	-3.867	0.00085	0.18	ENSMUSG00000021708	19418	Rasgrf2	RAS protein-specific guanine nucleotide-releasing factor 2	protein_coding;	13	92028519	92268164	-
-4.942	-4.942	-4.942	-4.942	-4.942	-3.173	-4.942	-4.942	-4.942	-4.942	-4.058	-4.942	dTg_Shm	0.884	3.863	0.00086	0.18	ENSMUSG00000025905	18387	Oprk1	opioid receptor, kappa 1	protein_coding;	1	5658689	5676354	+
0.207	0.112	-1.851	-0.497	-0.329	-1.709	-1.463	-1.581	0.16	-1.174	-1.019	-1.522	dTg_Shm	-1.179	-3.852	0.00088	0.18	ENSMUSG00000048794	243538	Cfap100	cilia and flagella associated protein 100	protein_coding;	6	90380461	90405779	-
-1.106	-1.725	-0.757	-0.493	-0.326	-0.343	-0.376	0.031	-1.415	-0.625	-0.335	-0.172	dTg_Shm	1.081	3.847	0.00089	0.19	ENSMUSG00000044145	329509	1810024B03Rik	RIKEN cDNA 1810024B03 gene	protein_coding;	2	127028275	127050200	-
0.469	0.846	-0.847	-1.861	0.234	-1.385	-0.477	-0.242	0.658	-1.354	-0.575	-0.359	dTg_Shm	-1.233	-3.841	0.0009	0.19	ENSMUSG00000035407	242553	Kank4	KN motif and ankyrin repeat domains 4	protein_coding;	4	98643135	98705774	-
6.521	6.528	6.281	6.334	7.066	7.098	7.194	7.114	6.525	6.307	7.082	7.154	dTg_Shm	0.558	3.833	0.00092	0.19	ENSMUSG00000056342	17847	Usp34	ubiquitin specific peptidase 34	protein_coding;	11	23256895	23440560	+
3.234	2.894	2.592	2.043	2.562	1.352	0.888	1.191	3.064	2.318	1.957	1.04	dTg_Shm	-1.107	-3.817	0.00096	0.19	ENSMUSG00000040752	17888	Myh6	myosin, heavy polypeptide 6, cardiac muscle, alpha	protein_coding;	14	55179378	55204384	-
2.983	2.907	2.214	2.346	2.778	1.827	2.556	2.076	2.945	2.28	2.303	2.316	dTg_Shm	-0.642	-3.812	0.00097	0.19	ENSMUSG00000032179	12160	Bmp5	bone morphogenetic protein 5	protein_coding;	9	75682646	75807592	+
-3.837	-3.809	-0.504	-0.988	-2.267	-1.047	-0.477	-1.775	-3.823	-0.746	-1.657	-1.126	dTg_Shm	2.166	3.807	0.00098	0.19	ENSMUSG00000026581	20343	Sell	selectin, lymphocyte	protein_coding;	1	163889551	163911750	+
7.164	6.991	7.425	7.217	7.512	7.348	7.276	7.344	7.077	7.321	7.43	7.31	dTg_Shm	0.353	3.799	0.001	0.19	ENSMUSG00000025982	81898	Sf3b1	splicing factor 3b, subunit 1	protein_coding;	1	55024328	55066640	-
2.962	3.101	3.25	3.153	3.582	3.405	3.229	3.311	3.032	3.201	3.493	3.27	dTg_Shm	0.462	3.797	0.001	0.19	ENSMUSG00000051579	66684	Tceal8	transcription elongation factor A (SII)-like 8	protein_coding;	X	135069733	135073091	-
5.558	4.767	4.528	4.013	4.883	4.134	4.222	4.321	5.162	4.271	4.509	4.272	dTg_Shm	-0.654	-3.79	0.001	0.19	ENSMUSG00000020169	382427	Best3	bestrophin 3	protein_coding;	10	116822219	116860945	+
5.171	5.205	5.302	5.222	4.896	4.713	4.805	4.756	5.188	5.262	4.805	4.78	dTg_Shm	-0.383	-3.789	0.001	0.19	ENSMUSG00000021279	217866	Cdc42bpb	CDC42 binding protein kinase beta	protein_coding;	12	111259410	111344152	-
-4.942	-4.942	-4.942	-4.942	-2.752	-3.888	-4.385	-3.808	-4.942	-4.942	-3.32	-4.096	dTg_Shm	1.623	3.785	0.001	0.19	ENSMUSG00000026959	14810	Grin1	glutamate receptor, ionotropic, NMDA1 (zeta 1)	protein_coding;	2	25181193	25209199	-
7.527	7.557	7.885	7.711	8.327	8.071	7.108	7.906	7.542	7.798	8.199	7.507	dTg_Shm	0.657	3.784	0.001	0.19	ENSMUSG00000032942	22229	Ucp3	uncoupling protein 3 (mitochondrial, proton carrier)	protein_coding;	7	100122197	100135639	+
9.163	9.249	9.27	9.017	8.944	8.831	8.895	9.066	9.206	9.143	8.887	8.981	dTg_Shm	-0.319	-3.783	0.001	0.19	ENSMUSG00000020456	18293	Ogdh	oxoglutarate (alpha-ketoglutarate) dehydrogenase (lipoamide)	protein_coding;	11	6241633	6306642	+
5.172	5.422	5.479	5.182	5.918	6.015	5.979	5.993	5.297	5.331	5.966	5.986	dTg_Shm	0.669	3.78	0.001	0.19	ENSMUSG00000040565	107182	Btaf1	B-TFIID TATA-box binding protein associated factor 1	protein_coding;	19	36903479	36990152	+
6.345	6.527	6.571	6.043	6.72	7.3	6.362	6.584	6.436	6.307	7.01	6.473	dTg_Shm	0.574	3.626	0.0015	0.2	ENSMUSG00000032402	17127	Smad3	SMAD family member 3	protein_coding;	9	63554049	63665276	-
-4.399	-3.809	-0.78	-1.416	-2.857	-1.089	-3.237	-2.365	-4.104	-1.098	-1.973	-2.801	dTg_Shm	2.131	3.484	0.0021	0.22	ENSMUSG00000025804	12768	Ccr1	chemokine (C-C motif) receptor 1	protein_coding;	9	123762161	123768729	-
-4.942	-4.942	-4.942	-4.942	-3.398	-4.942	-4.942	-4.942	-4.942	-4.942	-4.17	-4.942	dTg_Shm	0.772	3.442	0.0024	0.22	ENSMUSG00000064039	12770	Ccr1l1	chemokine (C-C motif) receptor 1-like 1	protein_coding;	9	123777280	123778445	-
2.697	2.256	2.955	2.471	3.117	3.228	2.855	2.446	2.476	2.713	3.173	2.65	dTg_Shm	0.697	3.344	0.003	0.23	ENSMUSG00000073490	226691	Ifi207	interferon activated gene 207	protein_coding;	1	173550993	173569313	-
-1.248	-1.413	0.584	-0.152	-0.765	1.611	-0.41	0.357	-1.331	0.216	0.423	-0.027	dTg_Shm	1.753	3.343	0.003	0.23	ENSMUSG00000049130	12273	C5ar1	complement component 5a receptor 1	protein_coding;	7	15980668	15993465	-
2.895	2.731	3.332	2.463	2.962	4.254	2.667	2.794	2.813	2.897	3.608	2.73	dTg_Shm	0.795	3.235	0.0038	0.25	ENSMUSG00000073489	15951	Ifi204	interferon activated gene 204	protein_coding;	1	173574859	173594509	-
-3.216	-3.142	-2.25	-2.46	-1.228	-1.374	-3.965	-3.26	-3.179	-2.355	-1.301	-3.613	dTg_Shm	1.878	3.127	0.0049	0.26	ENSMUSG00000022479	22337	Vdr	vitamin D (1,25-dihydroxyvitamin D3) receptor	protein_coding;	15	97752306	97808511	-
-0.215	-0.696	1.631	0.402	0.354	1.475	-0.046	1.001	-0.456	1.016	0.914	0.478	dTg_Shm	1.37	3.109	0.0052	0.26	ENSMUSG00000040552	12267	C3ar1	complement component 3a receptor 1	protein_coding;	6	122824097	122833120	-
-0.688	-0.996	-1.142	-1.863	-2.536	-2.113	-1.862	-1.189	-0.842	-1.503	-2.324	-1.526	dTg_Shm	-1.483	-3.101	0.0053	0.26	ENSMUSG00000035458	21954	Tnni3	troponin I, cardiac 3	protein_coding;	7	4521304	4527228	-
2.622	2.274	4.361	3.879	2.485	3.878	3.377	3.33	2.448	4.12	3.182	3.354	dTg_Shm	0.734	3.094	0.0053	0.26	ENSMUSG00000030748	16190	Il4ra	interleukin 4 receptor, alpha	protein_coding;	7	125151292	125178646	+
-4.942	-3.725	-3.078	-2.029	-3.334	-2.585	-2.02	-4.777	-4.333	-2.553	-2.959	-3.398	dTg_Shm	1.374	3.064	0.0057	0.27	ENSMUSG00000030413	21946	Pglyrp1	peptidoglycan recognition protein 1	protein_coding;	7	18605256	18624384	+
3.103	3.431	2.674	3.457	3.46	4.296	3.155	3.714	3.267	3.065	3.878	3.434	dTg_Shm	0.611	3.044	0.006	0.27	ENSMUSG00000032076	54725	Cadm1	cell adhesion molecule 1	protein_coding;	9	47441471	47769413	+
-4.942	-4.942	-3.48	-4.942	-4.942	-3.011	-3.259	-4.739	-4.942	-4.211	-3.977	-3.999	dTg_Shm	0.966	2.996	0.0067	0.28	ENSMUSG00000058755	18413	Osm	oncostatin M	protein_coding;	11	4186420	4191026	+
-4.368	-4.942	-2.354	-2.615	-3.093	-3.091	-3.144	-4.149	-4.655	-2.484	-3.092	-3.647	dTg_Shm	1.563	2.965	0.0072	0.28	ENSMUSG00000005824	50930	Tnfsf14	tumor necrosis factor (ligand) superfamily, member 14	protein_coding;	17	57496492	57501177	-
-4.942	-4.942	-4.665	-4.942	-3.22	-3.888	-4.385	-3.837	-4.942	-4.804	-3.554	-4.111	dTg_Shm	1.388	2.904	0.0083	0.29	ENSMUSG00000026874	15139	Hc	hemolytic complement	protein_coding;	2	34873343	34951450	-
2.504	2.474	3.316	2.742	3.125	2.817	2.772	2.592	2.489	3.029	2.971	2.682	dTg_Shm	0.482	2.897	0.0084	0.29	ENSMUSG00000024778	14102	Fas	Fas (TNF receptor superfamily member 6)	protein_coding;	19	34268066	34305172	+
-4.942	-4.49	-4.357	-3.707	-2.427	-3.118	-3.801	-3.927	-4.716	-4.032	-2.773	-3.864	dTg_Shm	1.944	2.896	0.0084	0.29	ENSMUSG00000021125	11847	Arg2	arginase type II	protein_coding;	12	79177551	79203075	+
6.4	6.211	7.245	6.484	6.95	6.855	6.451	6.344	6.305	6.865	6.902	6.397	dTg_Shm	0.597	2.886	0.0086	0.3	ENSMUSG00000002985	11816	Apoe	apolipoprotein E	protein_coding;	7	19430034	19433113	-
0.181	0.146	1.897	0.922	0.83	1.354	0.777	1.041	0.163	1.41	1.092	0.909	dTg_Shm	0.928	2.857	0.0092	0.3	ENSMUSG00000050335	16854	Lgals3	lectin, galactose binding, soluble 3	protein_coding;	14	47605208	47623617	+
-3.837	-2.752	-1.892	-2.497	-3.459	-0.482	-2.657	-2.105	-3.295	-2.194	-1.971	-2.381	dTg_Shm	1.324	2.805	0.01	0.31	ENSMUSG00000075122	12519	Cd80	CD80 antigen	protein_coding;	16	38275923	38316697	+
6.233	6.177	6.336	6.416	6.107	5.588	5.858	5.72	6.205	6.376	5.848	5.789	dTg_LLC	-0.587	-6.962	5.8e-07	0.005	ENSMUSG00000035545	232798	Leng8	leukocyte receptor cluster (LRC) member 8	protein_coding;	7	4140038	4151176	+
5.434	5.495	5.245	5.207	5.865	6.017	5.896	6.154	5.464	5.226	5.941	6.025	dTg_LLC	0.799	6.919	6.4e-07	0.005	ENSMUSG00000037416	240283	Dmxl1	Dmx-like 1	protein_coding;	18	49965737	50098540	+
7.243	7.167	6.781	7.043	7.382	7.619	7.444	7.518	7.205	6.912	7.501	7.481	dTg_LLC	0.569	6.815	8e-07	0.005	ENSMUSG00000007617	26556	Homer1	homer scaffolding protein 1	protein_coding;	13	93436143	93541637	+
7.609	7.605	6.752	6.773	7.757	7.927	7.874	7.871	7.607	6.762	7.842	7.872	dTg_LLC	1.11	6.666	1.1e-06	0.005	ENSMUSG00000048416	17349	Mlf1	myeloid leukemia factor 1	protein_coding;	3	67281430	67307336	+
7.151	7.124	7.142	7.115	7.57	7.591	7.685	7.63	7.137	7.129	7.581	7.658	dTg_LLC	0.529	6.553	1.4e-06	0.005	ENSMUSG00000025326	22215	Ube3a	ubiquitin protein ligase E3A	protein_coding;	7	58878498	58961284	+
7.47	7.181	7.441	7.459	7.11	6.925	6.799	6.79	7.326	7.45	7.018	6.794	dTg_LLC	-0.656	-6.542	1.5e-06	0.005	ENSMUSG00000022892	11820	App	amyloid beta (A4) precursor protein	protein_coding;	16	84746573	84970654	-
1.321	0.417	2.949	3.648	1.168	0.374	2.758	0.999	0.869	3.299	0.771	1.879	dTg_LLC	-1.42	-6.538	1.5e-06	0.005	ENSMUSG00000038007	230379	Acer2	alkaline ceramidase 2	protein_coding;	4	86792633	86853059	+
6.444	6.402	6.274	6.171	6.765	6.75	6.952	6.926	6.423	6.223	6.757	6.939	dTg_LLC	0.716	6.537	1.5e-06	0.005	ENSMUSG00000035133	11855	Arhgap5	Rho GTPase activating protein 5	protein_coding;	12	52550755	52618758	+
7.883	7.486	8.163	8.236	7.966	7.143	7.892	7.422	7.684	8.199	7.555	7.657	dTg_LLC	-0.542	-6.488	1.7e-06	0.005	ENSMUSG00000021134	20384	Srsf5	serine/arginine-rich splicing factor 5	protein_coding;	12	80992278	80997281	+
-2.373	-1.991	-2.154	-1.861	-3.274	-3.005	-4.942	-4.214	-2.182	-2.007	-3.139	-4.578	dTg_LLC	-2.571	-6.188	3.3e-06	0.009	ENSMUSG00000042641	240816	Rgsl1	regulator of G-protein signaling like 1	protein_coding;	1	153655127	153719888	-
13.148	13.33	12.061	12.277	13.267	13.616	12.628	13.437	13.239	12.169	13.441	13.032	dTg_LLC	0.863	6.145	3.7e-06	0.009	ENSMUSG00000061816	17901	Myl1	myosin, light polypeptide 1	protein_coding;	1	66963454	66984563	-
6.954	7.008	7.185	7.27	7.033	6.705	6.844	6.753	6.981	7.228	6.869	6.799	dTg_LLC	-0.429	-5.88	6.7e-06	0.015	ENSMUSG00000028809	51796	Srrm1	serine/arginine repetitive matrix 1	protein_coding;	4	135047795	135080632	-
4.098	4.026	3.938	3.98	4.624	4.69	4.631	4.629	4.062	3.959	4.657	4.63	dTg_LLC	0.671	5.713	1e-05	0.018	ENSMUSG00000019971	216274	Cep290	centrosomal protein 290	protein_coding;	10	100323420	100410702	+
6.897	5.981	4.202	3.367	8.03	5.85	5.615	6.165	6.439	3.785	6.94	5.89	dTg_LLC	2.105	5.705	1e-05	0.018	ENSMUSG00000068614	11464	Actc1	actin, alpha, cardiac muscle 1	protein_coding;	2	113877763	113884029	-
6.521	6.528	6.281	6.334	7.066	7.098	7.194	7.114	6.525	6.307	7.082	7.154	dTg_LLC	0.846	5.66	1.1e-05	0.018	ENSMUSG00000056342	17847	Usp34	ubiquitin specific peptidase 34	protein_coding;	11	23256895	23440560	+
3.592	3.56	3.936	4.034	4.817	4.959	4.936	5.153	3.576	3.985	4.888	5.045	dTg_LLC	1.06	5.614	1.3e-05	0.018	ENSMUSG00000004667	66420	Polr2e	polymerase (RNA) II (DNA directed) polypeptide E	protein_coding;	10	79871783	79875629	-
5.855	5.846	5.34	5.362	6.008	6.079	5.78	6.072	5.851	5.351	6.044	5.926	dTg_LLC	0.575	5.602	1.3e-05	0.018	ENSMUSG00000035202	102436	Lars2	leucyl-tRNA synthetase, mitochondrial	protein_coding;	9	123195992	123291731	+
7.031	6.432	6.692	6.916	7.706	7.294	8.045	7.599	6.731	6.804	7.5	7.822	dTg_LLC	1.018	5.538	1.5e-05	0.02	ENSMUSG00000045103	13405	Dmd	dystrophin, muscular dystrophy	protein_coding;	X	81992476	84249747	+
2.333	2.513	2.452	2.331	2.944	3.349	3.32	3.592	2.423	2.391	3.146	3.456	dTg_LLC	1.065	5.533	1.5e-05	0.02	ENSMUSG00000060227	319996	Golm2	golgi membrane protein 2	protein_coding;	2	121697451	121766701	+
5.673	5.541	4.866	5.09	5.988	5.779	5.528	5.84	5.607	4.978	5.884	5.684	dTg_LLC	0.706	5.467	1.8e-05	0.022	ENSMUSG00000063275	30963	Hacd1	3-hydroxyacyl-CoA dehydratase 1	protein_coding;	2	13855093	14060946	-
4.559	4.868	3.893	4.387	4.944	5.524	4.81	5.696	4.714	4.14	5.234	5.253	dTg_LLC	1.113	5.428	1.9e-05	0.022	ENSMUSG00000022788	224014	Fgd4	FYVE, RhoGEF and PH domain containing 4	protein_coding;	16	16234781	16418413	-
4.792	4.755	5.239	5.153	5.049	4.423	4.686	4.553	4.774	5.196	4.736	4.619	dTg_LLC	-0.576	-5.409	2e-05	0.022	ENSMUSG00000043279	384309	Trim56	tripartite motif-containing 56	protein_coding;	5	137134498	137145063	-
-2.191	-3.521	-1.582	-2.333	-1.901	-3.706	-3.801	-4.905	-2.856	-1.957	-2.803	-4.353	dTg_LLC	-2.396	-5.371	2.2e-05	0.023	ENSMUSG00000022622	11434	Acr	acrosin prepropeptide	protein_coding;	15	89452529	89458788	+
4.637	4.683	4.501	4.353	5.063	5.179	5.157	5.256	4.66	4.427	5.121	5.206	dTg_LLC	0.779	5.356	2.3e-05	0.023	ENSMUSG00000026771	76857	Spopl	speckle-type POZ protein-like	protein_coding;	2	23396232	23462118	-
3.777	3.551	2.315	2.329	3.559	3.797	2.939	3.648	3.664	2.322	3.678	3.293	dTg_LLC	0.971	5.3	2.6e-05	0.024	ENSMUSG00000002274	70083	Metrn	meteorin, glial cell differentiation regulator	protein_coding;	17	26012195	26016110	-
8.575	8.546	8.775	8.987	8.407	8.196	8.419	8.366	8.56	8.881	8.301	8.393	dTg_LLC	-0.488	-5.296	2.7e-05	0.024	ENSMUSG00000039218	75956	Srrm2	serine/arginine repetitive matrix 2	protein_coding;	17	24009506	24043715	+
-4.942	-4.283	-2.91	-2.773	-4.942	-4.364	-4.942	-4.942	-4.613	-2.842	-4.653	-4.942	dTg_LLC	-2.101	-5.226	3.2e-05	0.027	ENSMUSG00000044103	215257	Il1f9	interleukin 1 family, member 9	protein_coding;	2	24076488	24083580	+
11.153	11.189	10.467	10.745	11.142	11.375	11.006	11.209	11.171	10.606	11.258	11.107	dTg_LLC	0.501	5.198	3.4e-05	0.027	ENSMUSG00000032294	18746	Pkm	pyruvate kinase, muscle	protein_coding;	9	59563651	59586658	+
5.501	5.399	5.883	5.805	5.385	4.479	5.127	4.922	5.45	5.844	4.932	5.024	dTg_LLC	-0.82	-5.175	3.6e-05	0.027	ENSMUSG00000025085	226251	Ablim1	actin-binding LIM protein 1	protein_coding;	19	57021165	57303351	-
3.613	3.65	3.342	3.665	3.897	4.136	4.211	4.023	3.631	3.503	4.017	4.117	dTg_LLC	0.614	5.165	3.7e-05	0.027	ENSMUSG00000042595	245622	Fam199x	family with sequence similarity 199, X-linked	protein_coding;	X	135950343	135983252	+
3.208	3.206	4.498	4.617	3.503	2.128	4.216	3.262	3.207	4.557	2.815	3.739	dTg_LLC	-0.818	-5.114	4.1e-05	0.027	ENSMUSG00000040170	55990	Fmo2	flavin containing monooxygenase 2	protein_coding;	1	162701886	162726295	-
4.642	4.299	3.97	4.079	4.58	4.555	4.531	4.519	4.47	4.025	4.568	4.525	dTg_LLC	0.5	5.104	4.2e-05	0.027	ENSMUSG00000029780	107569	Nt5c3	5'-nucleotidase, cytosolic III	protein_coding;	6	56859385	56900917	-
5.242	5	4.8	4.798	5.367	5.354	5.48	5.394	5.121	4.799	5.361	5.437	dTg_LLC	0.638	5.097	4.3e-05	0.027	ENSMUSG00000056268	329260	Dennd1b	DENN/MADD domain containing 1B	protein_coding;	1	138891173	139106698	+
-4.942	-3.812	-2.583	-2.47	-4.942	-3.547	-4.669	-4.716	-4.377	-2.527	-4.245	-4.692	dTg_LLC	-2.166	-5.088	4.4e-05	0.027	ENSMUSG00000043939	328830	A530064D06Rik	RIKEN cDNA A530064D06 gene	protein_coding;	17	48456296	48474443	-
8.62	8.663	8.339	8.224	8.682	8.772	8.452	8.997	8.642	8.281	8.727	8.725	dTg_LLC	0.443	5.069	4.6e-05	0.027	ENSMUSG00000062070	18655	Pgk1	phosphoglycerate kinase 1	protein_coding;	X	105230706	105247305	+
-3.837	-4.942	-1.101	-1.159	-2.846	-4.716	-3.46	-4.56	-4.39	-1.13	-3.781	-4.01	dTg_LLC	-2.88	-5.063	4.7e-05	0.027	ENSMUSG00000028965	21942	Tnfrsf9	tumor necrosis factor receptor superfamily, member 9	protein_coding;	4	150999019	151030559	+
0.476	-0.258	-1.222	-0.975	-0.058	0.733	0.501	0.526	0.109	-1.098	0.337	0.514	dTg_LLC	1.612	5.061	4.7e-05	0.027	ENSMUSG00000119317	115487571	U6	U6 spliceosomal RNA	snRNA;	10	29225581	29225687	+
4.754	4.794	5.124	4.826	4.558	4.181	4.169	4.208	4.774	4.975	4.369	4.188	dTg_LLC	-0.786	-5.06	4.7e-05	0.027	ENSMUSG00000064080	14115	Fbln2	fibulin 2	protein_coding;	6	91189437	91249522	+
5.782	5.67	6.309	6.022	5.797	5.641	5.894	5.529	5.726	6.165	5.719	5.712	dTg_LLC	-0.453	-5.059	4.7e-05	0.027	ENSMUSG00000077450	19326	Rab11b	RAB11B, member RAS oncogene family	protein_coding;	17	33961458	33979504	-
-4.942	-4.942	-4.942	-4.942	-1.992	-3.73	-1.508	-4.942	-4.942	-4.942	-2.861	-3.225	dTg_LLC	1.717	5.058	4.7e-05	0.027	ENSMUSG00000033831	110135	Fgb	fibrinogen beta chain	protein_coding;	3	82947448	82957170	-
5.54	5.484	5.293	5.044	5.851	5.782	5.957	5.98	5.512	5.168	5.817	5.969	dTg_LLC	0.8	5.057	4.7e-05	0.027	ENSMUSG00000046230	271564	Vps13a	vacuolar protein sorting 13A	protein_coding;	19	16592730	16758297	-
4.749	4.943	5.399	5.304	4.792	4.379	4.879	4.673	4.846	5.352	4.585	4.776	dTg_LLC	-0.575	-5.033	5e-05	0.028	ENSMUSG00000058793	110911	Cds2	CDP-diacylglycerol synthase (phosphatidate cytidylyltransferase) 2	protein_coding;	2	132105068	132153970	+
4.702	4.721	4.396	4.512	5.001	5.126	5.031	5.19	4.712	4.454	5.064	5.11	dTg_LLC	0.657	5.032	5e-05	0.028	ENSMUSG00000033964	226470	Zbtb41	zinc finger and BTB domain containing 41	protein_coding;	1	139350026	139380743	+
-4.942	-4.942	-2.71	-3.058	-4.942	-4.619	-4.942	-4.942	-4.942	-2.884	-4.781	-4.942	dTg_LLC	-2.059	-5.022	5.1e-05	0.028	ENSMUSG00000117864	100503007	Gm19500	predicted gene, 19500	lncRNA;	18	57538487	57549222	+
7.085	6.565	6.065	5.495	7.084	6.692	6.394	6.454	6.825	5.78	6.888	6.424	dTg_LLC	0.644	4.995	5.5e-05	0.028	ENSMUSG00000031239	16431	Itm2a	integral membrane protein 2A	protein_coding;	X	106440705	106446982	-
7.008	7.228	6.093	6.779	7.049	7.623	7.044	7.574	7.118	6.436	7.336	7.309	dTg_LLC	0.873	4.966	5.9e-05	0.029	ENSMUSG00000025161	80879	Slc16a3	solute carrier family 16 (monocarboxylic acid transporters), member 3	protein_coding;	11	120839306	120851694	+
7.07	7.044	7.328	7.444	6.892	6.837	7.071	6.864	7.057	7.386	6.865	6.968	dTg_LLC	-0.418	-4.963	5.9e-05	0.029	ENSMUSG00000002812	14248	Flii	flightless I actin binding protein	protein_coding;	11	60604949	60618089	-
3.436	3.754	3.041	2.827	3.3	3.393	3.581	3.695	3.595	2.934	3.347	3.638	dTg_LLC	0.705	4.941	6.3e-05	0.03	ENSMUSG00000023094	76467	Msrb2	methionine sulfoxide reductase B2	protein_coding;	2	19376251	19399787	+
6.15	6.018	6.398	6.432	6.132	5.769	6.104	5.726	6.084	6.415	5.951	5.915	dTg_LLC	-0.5	-4.932	6.4e-05	0.03	ENSMUSG00000042625	224902	Safb2	scaffold attachment factor B2	protein_coding;	17	56867965	56891585	-
8.402	8.522	7.951	8.627	8.46	8.96	8.764	8.851	8.462	8.289	8.71	8.808	dTg_LLC	0.519	4.915	6.7e-05	0.03	ENSMUSG00000027868	21384	Tbx15	T-box 15	protein_coding;	3	99147697	99261575	+
4.466	4.235	4.874	4.984	4.451	3.724	4.622	4.133	4.35	4.929	4.087	4.377	dTg_LLC	-0.552	-4.911	6.7e-05	0.03	ENSMUSG00000070733	72313	Fryl	FRY like transcription coactivator	protein_coding;	5	73177330	73413962	-
4.289	5.967	2.916	3.504	4.439	6.069	3.609	6.293	5.128	3.21	5.254	4.951	dTg_LLC	1.741	4.902	6.9e-05	0.03	ENSMUSG00000047343	433294	Mettl21c	methyltransferase like 21C	protein_coding;	1	44048568	44059194	-
1.756	4.566	1.231	2.853	2.127	4.935	2.266	4.916	3.161	2.042	3.531	3.591	dTg_LLC	1.549	4.894	7e-05	0.03	ENSMUSG00000063953	100041585	Amd2	S-adenosylmethionine decarboxylase 2	protein_coding;	10	35584671	35587888	-
4.047	4.69	2.106	2.661	3.906	4.772	2.813	4.947	4.368	2.384	4.339	3.88	dTg_LLC	1.496	4.891	7.1e-05	0.03	ENSMUSG00000045246	66733	Kcng4	potassium voltage-gated channel, subfamily G, member 4	protein_coding;	8	120350593	120362419	-
8.995	8.887	8.775	8.912	9.216	9.162	9.624	9.275	8.941	8.844	9.189	9.449	dTg_LLC	0.606	4.886	7.2e-05	0.03	ENSMUSG00000042717	140491	Ppp1r3a	protein phosphatase 1, regulatory subunit 3A	protein_coding;	6	14713976	14755273	-
7.105	7.122	7.03	6.954	7.307	7.374	7.344	7.554	7.113	6.992	7.341	7.449	dTg_LLC	0.457	4.871	7.4e-05	0.03	ENSMUSG00000067336	12168	Bmpr2	bone morphogenetic protein receptor, type II (serine/threonine kinase)	protein_coding;	1	59802559	59918173	+
4.672	4.94	5.316	5.353	5.043	4.683	4.684	4.682	4.806	5.334	4.863	4.683	dTg_LLC	-0.652	-4.867	7.5e-05	0.03	ENSMUSG00000037003	209039	Tns2	tensin 2	protein_coding;	15	102008848	102024836	+
4.315	4.1	4.756	4.843	4.032	3.759	4.304	3.844	4.207	4.799	3.895	4.074	dTg_LLC	-0.725	-4.853	7.7e-05	0.031	ENSMUSG00000054509	328417	Parp4	poly (ADP-ribose) polymerase family, member 4	protein_coding;	14	56813076	56897251	+
3.065	3.12	2.834	2.724	3.61	3.618	3.893	3.93	3.093	2.779	3.614	3.912	dTg_LLC	1.133	4.847	7.8e-05	0.031	ENSMUSG00000025019	212391	Lcor	ligand dependent nuclear receptor corepressor	protein_coding;	19	41471076	41574975	+
5.757	5.673	5.901	5.962	5.705	5.351	5.68	5.418	5.715	5.931	5.528	5.549	dTg_LLC	-0.382	-4.829	8.2e-05	0.032	ENSMUSG00000027189	80985	Trim44	tripartite motif-containing 44	protein_coding;	2	102130464	102238173	-
6.156	6.201	6.174	6.098	6.428	6.351	6.509	6.385	6.179	6.136	6.39	6.447	dTg_LLC	0.312	4.815	8.5e-05	0.032	ENSMUSG00000030016	18139	Zfp638	zinc finger protein 638	protein_coding;	6	83844091	83966532	+
6.603	6.393	6.534	6.637	6.358	6.214	6.295	6.152	6.498	6.586	6.286	6.224	dTg_LLC	-0.362	-4.813	8.5e-05	0.032	ENSMUSG00000003316	20340	Glg1	golgi apparatus protein 1	protein_coding;	8	111881053	111985848	-
11.158	11.018	11.718	12.054	10.776	10.504	11.459	10.659	11.088	11.886	10.64	11.059	dTg_LLC	-0.827	-4.791	9e-05	0.033	ENSMUSG00000049134	18175	Nrap	nebulin-related anchoring protein	protein_coding;	19	56308467	56378469	-
0.587	0.261	-0.488	0.133	0.91	-0.799	-0.708	-3.497	0.424	-0.178	0.055	-2.102	dTg_LLC	-1.924	-4.767	9.5e-05	0.034	ENSMUSG00000033006	20665	Sox10	SRY (sex determining region Y)-box 10	protein_coding;	15	79039108	79049440	-
5.716	5.816	5.716	5.487	6.146	5.934	6.196	6.339	5.766	5.601	6.04	6.267	dTg_LLC	0.666	4.737	0.0001	0.036	ENSMUSG00000030655	233789	Smg1	SMG1 homolog, phosphatidylinositol 3-kinase-related kinase (C. elegans)	protein_coding;	7	117730531	117842893	-
10.303	10.455	10.073	10.349	10.492	10.832	10.632	10.538	10.379	10.211	10.662	10.585	dTg_LLC	0.374	4.735	0.0001	0.036	ENSMUSG00000068697	59011	Myoz1	myozenin 1	protein_coding;	14	20699175	20706608	-
5.171	5.205	5.302	5.222	4.896	4.713	4.805	4.756	5.188	5.262	4.805	4.78	dTg_LLC	-0.482	-4.728	0.0001	0.036	ENSMUSG00000021279	217866	Cdc42bpb	CDC42 binding protein kinase beta	protein_coding;	12	111259410	111344152	-
7.987	10.121	7.43	8.483	7.983	10.446	7.709	10.42	9.054	7.956	9.215	9.065	dTg_LLC	1.108	4.712	0.00011	0.037	ENSMUSG00000075232	11702	Amd1	S-adenosylmethionine decarboxylase 1	protein_coding;	10	40163454	40178184	-
7.495	7.403	7.116	6.987	7.848	7.706	7.478	7.567	7.449	7.051	7.777	7.523	dTg_LLC	0.471	4.691	0.00011	0.037	ENSMUSG00000038127	67501	Ccdc50	coiled-coil domain containing 50	protein_coding;	16	27207619	27270968	+
6.121	8.292	5.473	6.822	6.292	8.484	5.883	8.925	7.207	6.148	7.388	7.404	dTg_LLC	1.257	4.686	0.00012	0.037	ENSMUSG00000027333	228608	Smox	spermine oxidase	protein_coding;	2	131333416	131367842	+
0.47	0.428	3.174	2.968	-0.187	1.325	2.195	1.485	0.449	3.071	0.569	1.84	dTg_LLC	-1.231	-4.684	0.00012	0.037	ENSMUSG00000071713	12983	Csf2rb	colony stimulating factor 2 receptor, beta, low-affinity (granulocyte-macrophage)	protein_coding;	15	78209952	78238047	+
7.231	6.907	6.567	6.273	7.305	7.175	7.231	6.936	7.069	6.42	7.24	7.083	dTg_LLC	0.663	4.683	0.00012	0.037	ENSMUSG00000033044	68460	Dhrs7c	dehydrogenase/reductase (SDR family) member 7C	protein_coding;	11	67689013	67706828	+
6.096	6.294	5.738	6.034	6.152	6.326	6.191	6.447	6.195	5.886	6.239	6.319	dTg_LLC	0.433	4.681	0.00012	0.037	ENSMUSG00000062580	21854	Timm17a	translocase of inner mitochondrial membrane 17a	protein_coding;	1	135222951	135241516	-
4.399	4.458	4.344	4.12	4.732	4.79	4.672	5.018	4.428	4.232	4.761	4.845	dTg_LLC	0.613	4.674	0.00012	0.037	ENSMUSG00000073664	269198	Nbeal1	neurobeachin like 1	protein_coding;	1	60219758	60377487	+
1.268	1.559	1.914	1.859	1.163	0.678	1.214	0.526	1.414	1.887	0.921	0.87	dTg_LLC	-1.017	-4.664	0.00012	0.037	ENSMUSG00000001943	57276	Vsig2	V-set and immunoglobulin domain containing 2	protein_coding;	9	37450551	37455501	+
4.387	4.309	5.348	5.373	4.373	3.532	4.764	4.307	4.348	5.361	3.952	4.535	dTg_LLC	-0.825	-4.663	0.00012	0.037	ENSMUSG00000001930	22371	Vwf	Von Willebrand factor	protein_coding;	6	125523737	125663642	+
7.017	6.981	6.642	6.67	7.003	6.889	7.123	6.952	6.999	6.656	6.946	7.037	dTg_LLC	0.382	4.66	0.00012	0.037	ENSMUSG00000021579	432779	Lrrc14b	leucine rich repeat containing 14B	protein_coding;	13	74507697	74512124	-
1.096	0.936	1.457	2.031	1.307	0.249	1.093	0.45	1.016	1.744	0.778	0.771	dTg_LLC	-0.973	-4.649	0.00013	0.037	ENSMUSG00000023032	59033	Slc4a8	solute carrier family 4 (anion exchanger), member 8	protein_coding;	15	100659628	100721849	+
3.395	3.743	4.135	3.691	3.418	3.03	2.968	3.001	3.569	3.913	3.224	2.984	dTg_LLC	-0.929	-4.645	0.00013	0.037	ENSMUSG00000022623	58234	Shank3	SH3 and multiple ankyrin repeat domains 3	protein_coding;	15	89383826	89444464	+
5.907	6.242	3.254	3.401	6.077	6.379	4.008	6.1	6.075	3.327	6.228	5.054	dTg_LLC	1.727	4.638	0.00013	0.037	ENSMUSG00000042834	27528	Nrep	neuronal regeneration related protein	protein_coding;	18	33570072	33597082	-
1.462	4.083	-0.302	2.498	1.578	4.083	1.192	3.707	2.773	1.098	2.83	2.449	dTg_LLC	1.351	4.629	0.00013	0.037	ENSMUSG00000041460	319734	Cacna2d4	calcium channel, voltage-dependent, alpha 2/delta subunit 4	protein_coding;	6	119213487	119329368	+
5.134	5.18	5.066	4.827	5.519	5.429	5.437	5.72	5.157	4.947	5.474	5.579	dTg_LLC	0.632	4.627	0.00013	0.037	ENSMUSG00000049658	544971	Bdp1	B double prime 1, subunit of RNA polymerase III transcription initiation factor IIIB	protein_coding;	13	100154502	100240578	-
5.126	5.115	4.769	4.538	5.346	5.165	5.098	5.098	5.12	4.654	5.256	5.098	dTg_LLC	0.444	4.618	0.00014	0.037	ENSMUSG00000027384	69487	Ndufaf5	NADH:ubiquinone oxidoreductase complex assembly factor 5	protein_coding;	2	140012569	140045609	+
8.243	8.14	7.602	7.714	8.11	8.036	7.926	8.141	8.191	7.658	8.073	8.034	dTg_LLC	0.375	4.613	0.00014	0.037	ENSMUSG00000027010	78830	Slc25a12	solute carrier family 25 (mitochondrial carrier, Aralar), member 12	protein_coding;	2	71101407	71198093	-
3.79	3.61	4.377	4.062	3.822	3.484	3.891	3.374	3.7	4.219	3.653	3.633	dTg_LLC	-0.587	-4.604	0.00014	0.037	ENSMUSG00000000275	217069	Trim25	tripartite motif-containing 25	protein_coding;	11	88890202	88911119	+
0.341	0.415	-2.876	-2.879	0.391	0.771	-1.05	0.467	0.378	-2.877	0.581	-0.292	dTg_LLC	2.586	4.595	0.00014	0.037	ENSMUSG00000118292	433171	Gm10549	predicted gene 10549	lncRNA;	18	33597216	33607763	+
5.502	5.754	5.95	5.809	5.355	5.669	5.251	5.296	5.628	5.88	5.512	5.274	dTg_LLC	-0.606	-4.594	0.00015	0.037	ENSMUSG00000030681	78388	Mvp	major vault protein	protein_coding;	7	126586032	126613793	-
5.911	6.189	5.491	5.873	5.856	6.251	5.854	6.403	6.05	5.682	6.053	6.129	dTg_LLC	0.446	4.589	0.00015	0.037	ENSMUSG00000030029	16206	Lrig1	leucine-rich repeats and immunoglobulin-like domains 1	protein_coding;	6	94581510	94677139	-
3.872	3.891	4.26	4.296	3.802	3.549	3.835	3.721	3.882	4.278	3.676	3.778	dTg_LLC	-0.5	-4.589	0.00015	0.037	ENSMUSG00000047153	219094	Khnyn	KH and NYN domain containing	protein_coding;	14	56122404	56136232	+
5.258	5.419	6.052	6.251	5.205	5.38	5.655	5.551	5.339	6.151	5.292	5.603	dTg_LLC	-0.548	-4.589	0.00015	0.037	ENSMUSG00000022895	23872	Ets2	E26 avian leukemia oncogene 2, 3' domain	protein_coding;	16	95502942	95522095	+
4.843	4.586	4.455	4.406	4.926	4.977	4.943	4.781	4.714	4.43	4.952	4.862	dTg_LLC	0.432	4.586	0.00015	0.037	ENSMUSG00000063760	268291	Rnf217	ring finger protein 217	protein_coding;	10	31369189	31485180	-
4.074	4.325	3.45	3.493	4.253	4.542	3.904	4.443	4.2	3.471	4.397	4.174	dTg_LLC	0.703	4.566	0.00016	0.038	ENSMUSG00000063235	66461	Ptpmt1	protein tyrosine phosphatase, mitochondrial 1	protein_coding;	2	90739060	90748389	-
3.535	3.569	3.481	3.306	3.955	3.712	3.942	3.866	3.552	3.393	3.834	3.904	dTg_LLC	0.511	4.556	0.00016	0.039	ENSMUSG00000020948	66689	Klhl28	kelch-like 28	protein_coding;	12	64985607	65012308	-
-3.371	-3.282	-3.208	-2.878	-2.801	-2.73	-4.942	-4.816	-3.326	-3.043	-2.766	-4.879	dTg_LLC	-1.836	-4.52	0.00017	0.04	ENSMUSG00000016028	12614	Celsr1	cadherin, EGF LAG seven-pass G-type receptor 1	protein_coding;	15	85783130	85918404	-
-2.131	-2.866	-0.304	0.6	-2.638	-4.364	0.238	-3.497	-2.499	0.148	-3.501	-1.63	dTg_LLC	-1.778	-4.517	0.00017	0.04	ENSMUSG00000028003	79235	Lrat	lecithin-retinol acyltransferase (phosphatidylcholine-retinol-O-acyltransferase)	protein_coding;	3	82799886	82811280	-
6.166	6.251	6.037	5.974	6.569	6.552	6.514	6.724	6.208	6.005	6.561	6.619	dTg_LLC	0.614	4.512	0.00018	0.04	ENSMUSG00000017291	216965	Taok1	TAO kinase 1	protein_coding;	11	77419988	77498641	-
4.619	4.708	4.533	4.683	4.968	4.975	5.113	4.977	4.663	4.608	4.972	5.045	dTg_LLC	0.437	4.51	0.00018	0.04	ENSMUSG00000074925	72351	Ptar1	protein prenyltransferase alpha subunit repeat containing 1	protein_coding;	19	23664793	23709032	+
5.154	5.098	4.803	4.64	5.375	5.161	5.255	5.32	5.126	4.722	5.268	5.287	dTg_LLC	0.566	4.506	0.00018	0.04	ENSMUSG00000042444	235461	Mindy2	MINDY lysine 48 deubiquitinase 2	protein_coding;	9	70506296	70564456	-
3.323	3.08	4.061	3.822	3.299	3.217	3.23	3.236	3.201	3.942	3.258	3.233	dTg_LLC	-0.709	-4.474	0.00019	0.042	ENSMUSG00000031453	19414	Rasa3	RAS p21 protein activator 3	protein_coding;	8	13616948	13727603	-
1.726	1.76	1.243	1.396	1.898	1.983	1.892	2.154	1.743	1.32	1.94	2.023	dTg_LLC	0.703	4.471	0.0002	0.042	ENSMUSG00000029376	665563	Mthfd2l	methylenetetrahydrofolate dehydrogenase (NADP+ dependent) 2-like	protein_coding;	5	91078976	91169227	+
-3.134	-2.302	-4.942	-2.213	-4.454	-0.884	-3.144	0.001	-2.718	-3.577	-2.669	-1.572	dTg_LLC	2.006	4.463	0.0002	0.043	ENSMUSG00000032726	12163	Bmp8a	bone morphogenetic protein 8a	protein_coding;	4	123206438	123237045	-
11.24	11.506	11.163	10.91	11.349	11.49	11.217	11.678	11.373	11.036	11.419	11.447	dTg_LLC	0.411	4.445	0.00021	0.044	ENSMUSG00000031633	11739	Slc25a4	solute carrier family 25 (mitochondrial carrier, adenine nucleotide translocator), member 4	protein_coding;	8	46659834	46664321	-
-0.927	-0.343	-1.025	-0.578	-0.502	0.065	0.162	0.543	-0.635	-0.801	-0.219	0.352	dTg_LLC	1.153	4.43	0.00022	0.046	ENSMUSG00000020331	15166	Hcn2	hyperpolarization-activated, cyclic nucleotide-gated K+ 2	protein_coding;	10	79552468	79571942	+
10.885	10.849	10.405	10.688	10.931	11.02	10.858	11.056	10.867	10.547	10.975	10.957	dTg_LLC	0.411	4.428	0.00022	0.046	ENSMUSG00000057666	14433	Gapdh	glyceraldehyde-3-phosphate dehydrogenase	protein_coding;	6	125138678	125143430	-
3.377	3.097	2.889	2.828	3.257	3.353	3.527	3.433	3.237	2.859	3.305	3.48	dTg_LLC	0.621	4.416	0.00022	0.046	ENSMUSG00000042473	245638	Tbc1d8b	TBC1 domain family, member 8B	protein_coding;	X	138585745	138654154	+
-4.942	-4.942	-2.469	-3.867	-4.942	-4.942	-4.669	-4.761	-4.942	-3.168	-4.942	-4.715	dTg_LLC	-1.547	-4.415	0.00022	0.046	ENSMUSG00000053687	319446	Dpep2	dipeptidase 2	protein_coding;	8	106711576	106718391	-
5.287	5.452	6.014	5.912	5.266	4.834	5.31	5.051	5.37	5.963	5.05	5.18	dTg_LLC	-0.783	-4.392	0.00024	0.048	ENSMUSG00000020717	18613	Pecam1	platelet/endothelial cell adhesion molecule 1	protein_coding;	11	106545043	106641454	-
5.268	5.384	5.555	5.687	5.35	5.149	5.369	5.157	5.326	5.621	5.25	5.263	dTg_LLC	-0.359	-4.382	0.00024	0.049	ENSMUSG00000016933	18803	Plcg1	phospholipase C, gamma 1	protein_coding;	2	160573220	160617680	+
3.237	3.434	2.629	2.377	3.576	3.638	2.794	3.673	3.336	2.503	3.607	3.233	dTg_LLC	0.731	4.369	0.00025	0.049	ENSMUSG00000054752	319636	Fsd1l	fibronectin type III and SPRY domain containing 1-like	protein_coding;	4	53631471	53707009	+
5.208	5.422	4.954	4.99	5.26	5.452	5.159	5.489	5.315	4.972	5.356	5.324	dTg_LLC	0.352	4.369	0.00025	0.049	ENSMUSG00000031776	107566	Arl2bp	ADP-ribosylation factor-like 2 binding protein	protein_coding;	8	95393228	95401053	+
8.031	7.966	8.695	7.997	7.922	7.979	8.001	7.983	7.998	8.346	7.95	7.992	dTg_LLC	-0.354	-4.367	0.00025	0.049	ENSMUSG00000042828	434246	Trim72	tripartite motif-containing 72	protein_coding;	7	127603121	127610205	+
2.683	2.406	1.648	1.724	2.378	2.736	2.348	2.758	2.545	1.686	2.557	2.553	dTg_LLC	0.867	4.366	0.00025	0.049	ENSMUSG00000071648	19881	Rom1	rod outer segment membrane protein 1	protein_coding;	19	8904755	8906720	-
-0.539	-0.683	1.125	1.136	0.033	-0.452	0.733	-0.495	-0.611	1.13	-0.21	0.119	dTg_LLC	-1.011	-4.353	0.00026	0.049	ENSMUSG00000032372	18828	Plscr2	phospholipid scramblase 2	protein_coding;	9	92157655	92179805	+
6.896	6.77	6.743	6.711	7.27	7.152	7.076	7.081	6.833	6.727	7.211	7.078	dTg_LLC	0.351	4.338	0.00027	0.051	ENSMUSG00000031229	22589	Atrx	ATRX, chromatin remodeler	protein_coding;	X	104841221	104973009	-
5.516	5.47	5.19	5.316	5.487	5.581	5.615	5.558	5.493	5.253	5.534	5.587	dTg_LLC	0.334	4.328	0.00028	0.051	ENSMUSG00000001376	73288	Vps50	VPS50 EARP/GARPII complex subunit	protein_coding;	6	3498382	3603531	+
2.318	2.398	2.163	2.253	2.931	2.856	3.26	2.86	2.358	2.208	2.893	3.06	dTg_LLC	0.852	4.326	0.00028	0.051	ENSMUSG00000078877	100039123	Gm14295	predicted gene 14295	protein_coding;	2	176490405	176503016	+
5.059	5.078	5.262	5.356	4.793	4.615	4.882	4.709	5.069	5.309	4.704	4.795	dTg_LLC	-0.514	-4.316	0.00028	0.052	ENSMUSG00000039959	215114	Hip1	huntingtin interacting protein 1	protein_coding;	5	135435385	135573974	-
6.213	5.991	6.424	6.548	6.115	5.809	6.429	5.794	6.102	6.486	5.962	6.112	dTg_LLC	-0.374	-4.311	0.00029	0.052	ENSMUSG00000041375	243846	Ccdc9	coiled-coil domain containing 9	protein_coding;	7	16007967	16020720	-
3.114	3.31	3.405	3.015	3.92	3.871	3.824	3.868	3.212	3.21	3.896	3.846	dTg_LLC	0.636	4.307	0.00029	0.052	ENSMUSG00000024383	26405	Map3k2	mitogen-activated protein kinase kinase kinase 2	protein_coding;	18	32296142	32369804	+
-0.085	-0.392	2.664	2.58	-0.771	0.985	2.069	1.312	-0.238	2.622	0.107	1.69	dTg_LLC	-0.932	-4.305	0.00029	0.052	ENSMUSG00000071714	12984	Csf2rb2	colony stimulating factor 2 receptor, beta 2, low-affinity (granulocyte-macrophage)	protein_coding;	15	78166707	78189921	-
9.387	9.139	9.513	9.234	9.099	8.971	9.138	8.758	9.263	9.373	9.035	8.948	dTg_LLC	-0.425	-4.294	0.0003	0.053	ENSMUSG00000075307	228003	Klhl41	kelch-like 41	protein_coding;	2	69500464	69514574	+
2.484	2.432	2.97	3.041	2.467	1.802	2.403	2.245	2.458	3.006	2.134	2.324	dTg_LLC	-0.682	-4.284	0.00031	0.053	ENSMUSG00000054920	71778	Klhl5	kelch-like 5	protein_coding;	5	65264882	65325531	+
-2.95	-1.529	-2.056	-2.055	-2.344	-4.364	-4.468	-4.056	-2.239	-2.056	-3.354	-4.262	dTg_LLC	-2.206	-4.279	0.00031	0.053	ENSMUSG00000005986	68423	Ankrd13d	ankyrin repeat domain 13 family, member D	protein_coding;	19	4320208	4333165	-
9.222	9.126	9.248	9.491	9.049	9.074	9.186	8.966	9.174	9.37	9.061	9.076	dTg_LLC	-0.294	-4.272	0.00032	0.053	ENSMUSG00000026207	11790	Speg	SPEG complex locus	protein_coding;	1	75351941	75408964	+
6.774	6.883	7.002	7.027	6.518	6.566	6.549	6.658	6.829	7.015	6.542	6.603	dTg_LLC	-0.411	-4.272	0.00032	0.053	ENSMUSG00000028465	21894	Tln1	talin 1	protein_coding;	4	43531519	43562691	-
2.392	2.469	1.902	1.896	2.274	2.903	2.248	3.018	2.43	1.899	2.589	2.633	dTg_LLC	0.734	4.271	0.00032	0.053	ENSMUSG00000025384	71885	Faap100	Fanconi anemia core complex associated protein 100	protein_coding;	11	120259881	120269590	-
-0.537	-0.074	-2.387	-1.761	-0.733	0.787	0.236	-0.295	-0.305	-2.074	0.027	-0.029	dTg_LLC	2.045	4.261	0.00033	0.053	ENSMUSG00000026147	12839	Col9a1	collagen, type IX, alpha 1	protein_coding;	1	24216691	24291765	+
4.827	4.691	5.098	4.884	4.564	4.592	4.526	4.548	4.759	4.991	4.578	4.537	dTg_LLC	-0.454	-4.26	0.00033	0.053	ENSMUSG00000025366	23943	Esyt1	extended synaptotagmin-like protein 1	protein_coding;	10	128345834	128361740	-
2.965	3.284	4.224	3.377	3.662	2.48	3.236	2.673	3.125	3.8	3.071	2.955	dTg_LLC	-0.846	-4.259	0.00033	0.053	ENSMUSG00000040283	237754	Btnl9	butyrophilin-like 9	protein_coding;	11	49056412	49077986	-
2.536	3.089	3.078	3.087	2.474	1.913	2.494	2.058	2.812	3.082	2.194	2.276	dTg_LLC	-0.806	-4.258	0.00033	0.053	ENSMUSG00000027474	228788	Ccm2l	cerebral cavernous malformation 2-like	protein_coding;	2	152907875	152923655	+
9.989	10.413	9.884	9.591	10.267	10.404	10.05	10.542	10.201	9.737	10.335	10.296	dTg_LLC	0.559	4.25	0.00033	0.054	ENSMUSG00000085438	66602	Oip5os1	Opa interacting protein 5, opposite strand 1	lncRNA;	2	119424778	119437983	+
10.221	10.384	9.738	9.724	10.291	10.459	10.046	10.306	10.303	9.731	10.375	10.176	dTg_LLC	0.445	4.247	0.00034	0.054	ENSMUSG00000026817	11636	Ak1	adenylate kinase 1	protein_coding;	2	32511770	32525070	+
4.719	4.899	4.494	4.68	4.786	4.947	4.961	5.098	4.809	4.587	4.867	5.029	dTg_LLC	0.443	4.246	0.00034	0.054	ENSMUSG00000044018	28028	Mrpl50	mitochondrial ribosomal protein L50	protein_coding;	4	49512596	49521093	-
2.825	2.7	2.398	2.399	2.783	2.75	2.745	2.886	2.763	2.399	2.766	2.816	dTg_LLC	0.417	4.243	0.00034	0.054	ENSMUSG00000015776	20933	Med22	mediator complex subunit 22	protein_coding;	2	26795274	26800689	-
6.122	6.109	6.181	6.018	6.439	6.377	6.429	6.47	6.115	6.099	6.408	6.45	dTg_LLC	0.35	4.241	0.00034	0.054	ENSMUSG00000042323	66923	Pbrm1	polybromo 1	protein_coding;	14	30741095	30843549	+
5.128	4.863	4.86	4.906	5.329	4.869	5.822	5.188	4.996	4.883	5.099	5.505	dTg_LLC	0.622	4.238	0.00034	0.054	ENSMUSG00000040423	381305	Rc3h1	RING CCCH (C3H) domains 1	protein_coding;	1	160733988	160802548	+
3.953	4.122	3.78	4.012	4.257	4.345	4.417	4.298	4.038	3.896	4.301	4.358	dTg_LLC	0.461	4.238	0.00034	0.054	ENSMUSG00000024293	77805	Esco1	establishment of sister chromatid cohesion N-acetyltransferase 1	protein_coding;	18	10566507	10610352	-
1.642	1.727	1.621	1.4	2.05	2.054	2.163	2.263	1.684	1.511	2.052	2.213	dTg_LLC	0.702	4.232	0.00035	0.054	ENSMUSG00000035236	320271	Scai	suppressor of cancer cell invasion	protein_coding;	2	38956226	39080746	-
3.418	3.403	2.844	3.057	3.113	3.542	3.329	3.731	3.411	2.95	3.327	3.53	dTg_LLC	0.58	4.223	0.00036	0.055	ENSMUSG00000062040	22689	Zfp27	zinc finger protein 27	protein_coding;	7	29592758	29605997	-
2.705	1.929	1.593	0.483	3.387	2.5	2.664	2.201	2.317	1.038	2.944	2.432	dTg_LLC	1.394	4.221	0.00036	0.055	ENSMUSG00000046828	403183	Mettl21e	methyltransferase like 21E	protein_coding;	1	44243230	44258121	-
8.112	7.772	8.039	7.94	7.893	7.633	7.721	7.501	7.942	7.99	7.763	7.611	dTg_LLC	-0.378	-4.218	0.00036	0.055	ENSMUSG00000037736	77569	Limch1	LIM and calponin homology domains 1	protein_coding;	5	66903170	67214501	+
2.646	3.797	5.099	5.547	3.325	4.425	4.532	4.473	3.221	5.323	3.875	4.503	dTg_LLC	-0.82	-4.218	0.00036	0.055	ENSMUSG00000069763	67888	Tmem100	transmembrane protein 100	protein_coding;	11	89921174	89927334	+
4.702	4.887	4.485	4.763	5.105	4.923	5.153	4.944	4.794	4.624	5.014	5.049	dTg_LLC	0.425	4.203	0.00038	0.056	ENSMUSG00000015536	17434	Mocs2	molybdenum cofactor synthesis 2	protein_coding;	13	114954772	114968811	+
-2.058	-2.356	-1.365	-1.789	-1.614	-1.939	-1.636	-4.697	-2.207	-1.577	-1.776	-3.167	dTg_LLC	-1.589	-4.192	0.00038	0.057	ENSMUSG00000078502	433801	Zfp268	zinc finger protein 268	protein_coding;	4	145311736	145351915	+
-2.206	-0.191	-4.254	0.077	-2.668	0.984	-1.08	0.777	-1.199	-2.089	-0.842	-0.152	dTg_LLC	1.937	4.183	0.00039	0.058	ENSMUSG00000066438	217682	Plekhd1	pleckstrin homology domain containing, family D (with coiled-coil domains) member 1	protein_coding;	12	80739365	80770988	+
5.66	5.483	4.951	4.931	5.892	6.095	6.014	5.816	5.571	4.941	5.993	5.915	dTg_LLC	0.974	4.169	0.00041	0.059	ENSMUSG00000026384	19258	Ptpn4	protein tyrosine phosphatase, non-receptor type 4	protein_coding;	1	119580197	119765343	-
5.818	5.912	5.487	5.478	6.024	6.157	6.127	6.414	5.865	5.483	6.09	6.27	dTg_LLC	0.788	4.165	0.00041	0.059	ENSMUSG00000043535	269254	Setx	senataxin	protein_coding;	2	29014193	29072483	+
2.893	2.769	4.549	4.237	3.026	3.3	3.889	3.106	2.831	4.393	3.163	3.498	dTg_LLC	-0.895	-4.163	0.00041	0.059	ENSMUSG00000022146	18414	Osmr	oncostatin M receptor	protein_coding;	15	6843058	6904450	-
1.93	2.197	2.519	1.977	1.63	1.425	1.199	1.673	2.064	2.248	1.528	1.436	dTg_LLC	-0.812	-4.152	0.00042	0.059	ENSMUSG00000006576	20536	Slc4a3	solute carrier family 4 (anion exchanger), member 3	protein_coding;	1	75522910	75538816	+
4.88	4.91	5.357	5.354	4.864	4.84	4.659	4.967	4.895	5.356	4.852	4.813	dTg_LLC	-0.542	-4.152	0.00042	0.059	ENSMUSG00000027639	56045	Samhd1	SAM domain and HD domain, 1	protein_coding;	2	156939453	156977185	-
-2.471	-3.478	-4.512	-4.942	-1.278	-3.547	-1.583	-2.965	-2.974	-4.727	-2.413	-2.274	dTg_LLC	2.453	4.152	0.00042	0.059	ENSMUSG00000012350	13661	Ehf	ets homologous factor	protein_coding;	2	103093778	103133623	-
2.529	2.556	2.345	2.388	2.77	2.681	3.184	2.975	2.542	2.367	2.726	3.079	dTg_LLC	0.713	4.15	0.00043	0.059	ENSMUSG00000050714	320633	Zbtb26	zinc finger and BTB domain containing 26	protein_coding;	2	37322180	37333147	-
5.231	5.109	5.636	5.665	5.084	4.753	5.547	4.791	5.17	5.65	4.919	5.169	dTg_LLC	-0.482	-4.149	0.00043	0.059	ENSMUSG00000042726	231712	Trafd1	TRAF type zinc finger domain containing 1	protein_coding;	5	121509788	121523695	-
1.949	2.025	2.816	2.165	2.185	1.507	1.677	1.45	1.987	2.49	1.846	1.563	dTg_LLC	-0.927	-4.147	0.00043	0.059	ENSMUSG00000053964	16855	Lgals4	lectin, galactose binding, soluble 4	protein_coding;	7	28533279	28541133	+
3.773	4.081	4.053	4.077	3.793	2.939	3.492	3.159	3.927	4.065	3.366	3.325	dTg_LLC	-0.739	-4.147	0.00043	0.059	ENSMUSG00000032198	319899	Dock6	dedicator of cytokinesis 6	protein_coding;	9	21711156	21763931	-
4.983	4.479	5.62	4.783	4.456	4.567	4.633	4.553	4.731	5.201	4.511	4.593	dTg_LLC	-0.609	-4.144	0.00043	0.059	ENSMUSG00000027546	11981	Atp9a	ATPase, class II, type 9A	protein_coding;	2	168476358	168584329	-
3.873	4.768	3.8	4.302	4.128	4.891	3.985	5.017	4.321	4.051	4.51	4.501	dTg_LLC	0.45	4.142	0.00043	0.059	ENSMUSG00000075705	27361	Msrb1	methionine sulfoxide reductase B1	protein_coding;	17	24955616	24961752	+
14.669	14.579	14.067	14.299	14.669	14.692	14.497	14.646	14.624	14.183	14.681	14.571	dTg_LLC	0.388	4.14	0.00044	0.059	ENSMUSG00000032366	22003	Tpm1	tropomyosin 1, alpha	protein_coding;	9	66929872	66956688	-
5.252	5.142	6.366	5.855	5.267	5.568	5.416	5.385	5.197	6.111	5.418	5.4	dTg_LLC	-0.71	-4.126	0.00045	0.061	ENSMUSG00000004040	20848	Stat3	signal transducer and activator of transcription 3	protein_coding;	11	100775924	100830366	-
4.408	4.49	4.662	4.702	4.456	4.003	4.301	4.244	4.449	4.682	4.229	4.272	dTg_LLC	-0.409	-4.123	0.00046	0.061	ENSMUSG00000024163	30957	Mapk8ip3	mitogen-activated protein kinase 8 interacting protein 3	protein_coding;	17	25111127	25155951	-
5.239	5.401	4.429	4.308	5.077	5.181	4.578	5.31	5.32	4.368	5.129	4.944	dTg_LLC	0.576	4.115	0.00046	0.062	ENSMUSG00000061758	67861	Akr1b10	aldo-keto reductase family 1, member B10 (aldose reductase)	protein_coding;	6	34361153	34373885	+
6.687	7.398	6.137	5.542	6.386	6.977	6.018	7.183	7.042	5.839	6.682	6.6	dTg_LLC	0.761	4.113	0.00047	0.062	ENSMUSG00000022594	23936	Lynx1	Ly6/neurotoxin 1	protein_coding;	15	74619701	74624895	-
6.717	6.657	7.006	7.054	6.75	6.575	6.965	6.507	6.687	7.03	6.662	6.736	dTg_LLC	-0.294	-4.108	0.00047	0.062	ENSMUSG00000023055	67488	Calcoco1	calcium binding and coiled coil domain 1	protein_coding;	15	102615212	102630613	-
6.697	6.841	7.043	6.841	7.077	6.081	6.385	6.188	6.769	6.942	6.579	6.286	dTg_LLC	-0.656	-4.106	0.00047	0.062	ENSMUSG00000056492	224792	Adgrf5	adhesion G protein-coupled receptor F5	protein_coding;	17	43671342	43770448	+
4.745	4.779	4.315	4.468	4.76	4.837	4.788	4.978	4.762	4.391	4.798	4.883	dTg_LLC	0.492	4.102	0.00048	0.062	ENSMUSG00000042208	71675	0610010F05Rik	RIKEN cDNA 0610010F05 gene	protein_coding;	11	23514961	23583639	-
3.587	4.758	5.119	4.819	3.68	4.589	3.787	3.642	4.172	4.969	4.134	3.715	dTg_LLC	-1.255	-4.079	0.00051	0.063	ENSMUSG00000066595	226844	Flvcr1	feline leukemia virus subgroup C cellular receptor 1	protein_coding;	1	190738044	190758355	-
9.77	9.464	10.125	9.754	9.285	9.244	8.941	9.596	9.617	9.939	9.264	9.269	dTg_LLC	-0.671	-4.079	0.00051	0.063	ENSMUSG00000068699	68794	Flnc	filamin C, gamma	protein_coding;	6	29433255	29461882	+
7.46	7.249	7.791	7.606	7.417	7.267	7.288	7.175	7.354	7.698	7.342	7.232	dTg_LLC	-0.467	-4.079	0.00051	0.063	ENSMUSG00000030795	233908	Fus	fused in sarcoma	protein_coding;	7	127566629	127584873	+
1.427	1.851	2.824	2.689	1.236	1.215	1.986	2.175	1.639	2.756	1.226	2.081	dTg_LLC	-0.676	-4.078	0.00051	0.063	ENSMUSG00000031805	16453	Jak3	Janus kinase 3	protein_coding;	8	72128940	72143219	+
1.424	1.752	-0.165	-0.316	0.492	1.004	0.086	1.656	1.588	-0.241	0.748	0.871	dTg_LLC	1.112	4.076	0.00051	0.063	ENSMUSG00000027004	20378	Frzb	frizzled-related protein	protein_coding;	2	80242314	80277969	-
-2.191	-2.065	-1.529	-1.242	-1.511	-2.857	-2.02	-4.637	-2.128	-1.386	-2.184	-3.328	dTg_LLC	-1.943	-4.076	0.00051	0.063	ENSMUSG00000072244	94088	Trim6	tripartite motif-containing 6	protein_coding;	7	103868000	103884359	+
3.607	3.543	3.925	4.063	3.627	3.332	3.703	3.537	3.575	3.994	3.479	3.62	dTg_LLC	-0.374	-4.071	0.00052	0.063	ENSMUSG00000030822	233895	Prr14	proline rich 14	protein_coding;	7	127058783	127075931	+
-4.488	-4.942	-2.677	-3.51	-4.63	-4.364	-4.942	-4.816	-4.715	-3.093	-4.497	-4.879	dTg_LLC	-1.786	-4.069	0.00052	0.063	ENSMUSG00000114469	320155	C730002L08Rik	RIKEN cDNA C730002L08 gene	lncRNA;	19	20387908	20529694	-
1.384	1.465	1.015	0.999	1.754	1.803	1.826	1.415	1.425	1.007	1.779	1.621	dTg_LLC	0.614	4.068	0.00052	0.063	ENSMUSG00000023571	67389	C1qtnf12	C1q and tumor necrosis factor related 12	protein_coding;	4	156046775	156051086	+
3.685	4.105	4.568	4.678	3.796	3.656	4.115	3.877	3.895	4.623	3.726	3.996	dTg_LLC	-0.627	-4.068	0.00052	0.063	ENSMUSG00000041445	105450	Mmrn2	multimerin 2	protein_coding;	14	34097422	34126244	+
5.917	6.174	5.174	5.614	5.881	6.291	5.714	5.969	6.045	5.394	6.086	5.841	dTg_LLC	0.447	4.067	0.00052	0.063	ENSMUSG00000038204	117590	Asb10	ankyrin repeat and SOCS box-containing 10	protein_coding;	5	24737695	24745976	-
1.896	1.983	1.514	1.757	2.023	2.074	2.386	2.249	1.94	1.636	2.048	2.317	dTg_LLC	0.682	4.065	0.00052	0.063	ENSMUSG00000026098	227099	Pms1	PMS1 homolog 1, mismatch repair system component	protein_coding;	1	53228346	53336177	-
-3.371	-4.942	-0.596	-2.497	-3.164	-2.494	-3.965	-3.006	-4.157	-1.547	-2.829	-3.486	dTg_LLC	-1.939	-4.063	0.00053	0.063	ENSMUSG00000025330	18602	Padi4	peptidyl arginine deiminase, type IV	protein_coding;	4	140473176	140501547	-
5.992	5.777	5.258	5.568	6.03	6.102	5.921	5.86	5.884	5.413	6.066	5.891	dTg_LLC	0.478	4.063	0.00053	0.063	ENSMUSG00000053205	56291	Styx	serine/threonine/tyrosine interaction protein	protein_coding;	14	45588550	45660277	+
4.904	4.855	4.176	4.138	5.041	4.995	4.497	4.856	4.879	4.157	5.018	4.676	dTg_LLC	0.519	4.059	0.00053	0.063	ENSMUSG00000028737	212647	Aldh4a1	aldehyde dehydrogenase 4 family, member A1	protein_coding;	4	139350177	139377001	+
3.977	4.317	4.339	4.359	3.826	3.119	3.582	3.62	4.147	4.349	3.472	3.601	dTg_LLC	-0.748	-4.058	0.00053	0.063	ENSMUSG00000034911	234395	Ushbp1	USH1 protein network component harmonin binding protein 1	protein_coding;	8	71836916	71848446	-
0.24	0.537	0.3	0.052	-0.308	0.078	-1.126	-0.641	0.389	0.176	-0.115	-0.883	dTg_LLC	-1.059	-4.049	0.00055	0.064	ENSMUSG00000050382	16576	Kif7	kinesin family member 7	protein_coding;	7	79347846	79365468	-
8.53	8.541	8.788	8.773	8.437	8.555	8.635	8.458	8.535	8.781	8.496	8.546	dTg_LLC	-0.234	-4.043	0.00055	0.065	ENSMUSG00000041740	50849	Rnf10	ring finger protein 10	protein_coding;	5	115379471	115410957	-
5.354	5.904	4.232	5.44	5.275	6.054	5.204	6.128	5.629	4.836	5.665	5.666	dTg_LLC	0.83	4.043	0.00055	0.065	ENSMUSG00000030256	79362	Bhlhe41	basic helix-loop-helix family, member e41	protein_coding;	6	145803969	145811284	-
1.192	1.689	1.759	1.502	1.099	1.354	0.556	1.068	1.441	1.631	1.227	0.812	dTg_LLC	-0.818	-4.037	0.00056	0.065	ENSMUSG00000031103	56501	Elf4	E74-like factor 4 (ets domain transcription factor)	protein_coding;	X	47499923	47552009	-
-0.741	-1.899	-0.64	-0.563	-0.733	-2.379	-0.833	-3.868	-1.32	-0.601	-1.556	-2.35	dTg_LLC	-1.749	-4.035	0.00056	0.065	ENSMUSG00000072596	13587	Ear2	eosinophil-associated, ribonuclease A family, member 2	protein_coding;	14	44340111	44340991	+
-1.421	-0.867	-0.812	0.072	-2.287	0.005	-1.633	-2.879	-1.144	-0.37	-1.141	-2.256	dTg_LLC	-1.886	-4.029	0.00057	0.066	ENSMUSG00000075012	14221	Fjx1	four jointed box 1	protein_coding;	2	102279711	102282844	-
6.499	6.584	6.462	6.047	6.803	6.475	6.541	6.82	6.541	6.254	6.639	6.681	dTg_LLC	0.426	4.022	0.00058	0.067	ENSMUSG00000035992	216742	Fnip1	folliculin interacting protein 1	protein_coding;	11	54329025	54409061	+
5.247	5.158	5.056	4.874	5.275	5.141	5.262	5.372	5.202	4.965	5.208	5.317	dTg_LLC	0.352	4.021	0.00058	0.067	ENSMUSG00000006262	68473	Mob1b	MOB kinase activator 1B	protein_coding;	5	88868714	88912079	+
4.407	4.4	3.626	3.459	4.063	4.266	3.785	4.435	4.404	3.543	4.165	4.11	dTg_LLC	0.567	4.013	0.00059	0.067	ENSMUSG00000027394	69737	Ttl	tubulin tyrosine ligase	protein_coding;	2	128907862	128938203	+
1.998	2.153	1.386	1.187	2.084	1.991	1.871	2.474	2.075	1.286	2.038	2.172	dTg_LLC	0.886	4.012	0.0006	0.067	ENSMUSG00000048856	104910	Slc25a47	solute carrier family 25, member 47	protein_coding;	12	108801972	108822741	+
3.962	3.753	4.773	4.133	3.377	3.132	3.945	2.983	3.858	4.453	3.255	3.464	dTg_LLC	-0.989	-4.009	0.0006	0.067	ENSMUSG00000005686	11717	Ampd3	adenosine monophosphate deaminase 3	protein_coding;	7	110367413	110411612	+
7.693	7.43	7.467	7.361	7.904	7.688	8.035	7.881	7.562	7.414	7.796	7.958	dTg_LLC	0.544	4.008	0.0006	0.067	ENSMUSG00000037234	320191	Hook3	hook microtubule tethering protein 3	protein_coding;	8	26511449	26609252	-
6.209	6.226	5.601	5.565	6.113	6.261	5.723	6.283	6.218	5.583	6.187	6.003	dTg_LLC	0.42	4	0.00061	0.067	ENSMUSG00000027108	67059	Ola1	Obg-like ATPase 1	protein_coding;	2	72923145	73049268	-
6	6.279	6.373	6.339	5.885	5.52	5.679	5.51	6.14	6.356	5.703	5.594	dTg_LLC	-0.762	-3.997	0.00062	0.067	ENSMUSG00000031871	12562	Cdh5	cadherin 5	protein_coding;	8	104828257	104871143	+
8.45	8.456	8.096	8.07	8.434	8.487	8.36	8.638	8.453	8.083	8.46	8.499	dTg_LLC	0.416	3.997	0.00062	0.067	ENSMUSG00000018566	20528	Slc2a4	solute carrier family 2 (facilitated glucose transporter), member 4	protein_coding;	11	69833365	69839014	-
6.446	6.491	6.523	6.534	6.866	6.761	6.834	6.758	6.468	6.529	6.813	6.796	dTg_LLC	0.267	3.993	0.00062	0.067	ENSMUSG00000022141	71175	Nipbl	NIPBL cohesin loading factor	protein_coding;	15	8320101	8473947	-
-2.696	-2.376	-3.85	-4.4	-2.392	-2.271	-2.717	-1.665	-2.536	-4.125	-2.332	-2.191	dTg_LLC	1.935	3.992	0.00063	0.067	ENSMUSG00000058589	77531	Anks1b	ankyrin repeat and sterile alpha motif domain containing 1B	protein_coding;	10	89709371	90809162	+
6.892	6.8	6.745	6.612	7.219	7.428	7.517	7.642	6.846	6.679	7.323	7.579	dTg_LLC	0.901	3.981	0.00064	0.068	ENSMUSG00000031010	22284	Usp9x	ubiquitin specific peptidase 9, X chromosome	protein_coding;	X	12937737	13039567	+
2.782	2.983	3.757	3.364	2.938	3.18	2.852	2.794	2.882	3.56	3.059	2.823	dTg_LLC	-0.737	-3.979	0.00065	0.068	ENSMUSG00000059866	231130	Tnip2	TNFAIP3 interacting protein 2	protein_coding;	5	34653431	34671335	-
10.151	9.605	9.588	9.674	10.469	10.187	10.88	10.26	9.878	9.631	10.328	10.57	dTg_LLC	0.939	3.974	0.00065	0.068	ENSMUSG00000067279	53412	Ppp1r3c	protein phosphatase 1, regulatory subunit 3C	protein_coding;	19	36709131	36714053	-
4.984	5.301	4.884	4.909	5.049	5.522	5.103	5.458	5.143	4.896	5.285	5.28	dTg_LLC	0.384	3.973	0.00065	0.068	ENSMUSG00000003199	68047	Mpnd	MPN domain containing	protein_coding;	17	56312711	56323790	+
3.539	3.533	3.41	3.377	3.639	3.729	3.702	3.78	3.536	3.394	3.684	3.741	dTg_LLC	0.347	3.973	0.00066	0.068	ENSMUSG00000074797	16434	Itpa	inosine triphosphatase (nucleoside triphosphate pyrophosphatase)	protein_coding;	2	130509530	130523534	+
4.558	4.532	4.627	4.593	5.064	4.691	5.011	4.812	4.545	4.61	4.877	4.911	dTg_LLC	0.301	3.97	0.00066	0.068	ENSMUSG00000071337	21841	Tia1	cytotoxic granule-associated RNA binding protein 1	protein_coding;	6	86381201	86410387	+
9.688	9.725	10.036	10.058	9.83	9.573	9.927	9.545	9.706	10.047	9.702	9.736	dTg_LLC	-0.311	-3.965	0.00067	0.069	ENSMUSG00000020719	13207	Ddx5	DEAD (Asp-Glu-Ala-Asp) box polypeptide 5	protein_coding;	11	106671181	106680011	-
2.762	3.081	2.315	2.453	2.949	2.98	2.709	3.446	2.922	2.384	2.965	3.077	dTg_LLC	0.693	3.956	0.00068	0.07	ENSMUSG00000044716	231134	Dok7	docking protein 7	protein_coding;	5	35214110	35245183	+
6.896	6.77	7.135	7.411	6.679	6.638	7.095	6.668	6.833	7.273	6.659	6.882	dTg_LLC	-0.391	-3.949	0.00069	0.071	ENSMUSG00000003660	320632	Snrnp200	small nuclear ribonucleoprotein 200 (U5)	protein_coding;	2	127050306	127082371	+
9.555	9.296	9.245	9.291	9.64	9.546	9.79	9.416	9.426	9.268	9.593	9.603	dTg_LLC	0.335	3.948	0.0007	0.071	ENSMUSG00000023175	12215	Bsg	basigin	protein_coding;	10	79540325	79547803	+
2.429	2.664	3.168	2.902	2.664	2.907	2.38	2.168	2.546	3.035	2.786	2.274	dTg_LLC	-0.761	-3.946	0.0007	0.071	ENSMUSG00000030064	232288	Frmd4b	FERM domain containing 4B	protein_coding;	6	97263828	97594502	-
3.859	3.658	3.053	3.554	3.89	3.976	4.097	3.991	3.758	3.303	3.933	4.044	dTg_LLC	0.741	3.929	0.00073	0.073	ENSMUSG00000078862	665211	Gm14326	predicted gene 14326	protein_coding;	2	177577786	177599090	-
3.361	3.132	3.813	3.621	3.367	3.039	3.348	3.248	3.247	3.717	3.203	3.298	dTg_LLC	-0.419	-3.926	0.00073	0.073	ENSMUSG00000020432	21452	Tcn2	transcobalamin 2	protein_coding;	11	3867192	3882159	-
2.77	3.001	2.158	2.455	3.224	3.117	2.83	3.053	2.886	2.307	3.171	2.942	dTg_LLC	0.635	3.925	0.00074	0.073	ENSMUSG00000068854	319190	H2bc21	H2B clustered histone 21	protein_coding;	3	96128435	96131054	+
2.634	2.876	4.784	3.811	3.043	3.448	2.806	3.386	2.755	4.298	3.246	3.096	dTg_LLC	-1.202	-3.915	0.00075	0.074	ENSMUSG00000073418	12268	C4b	complement component 4B (Chido blood group)	protein_coding;	17	34947354	34962856	-
6.877	6.758	7.119	7.045	6.856	6.623	6.934	6.684	6.817	7.082	6.739	6.809	dTg_LLC	-0.273	-3.914	0.00076	0.074	ENSMUSG00000017119	17966	Nbr1	NBR1, autophagy cargo receptor	protein_coding;	11	101442975	101472777	+
4.296	4.362	4.659	4.353	4.374	3.973	3.919	3.942	4.329	4.506	4.173	3.93	dTg_LLC	-0.576	-3.904	0.00077	0.074	ENSMUSG00000065954	320165	Tacc1	transforming, acidic coiled-coil containing protein 1	protein_coding;	8	25644568	25746604	-
5.359	5.628	4.829	5.026	5.244	5.409	5.114	5.578	5.494	4.928	5.326	5.346	dTg_LLC	0.419	3.903	0.00078	0.074	ENSMUSG00000049090	225791	Zadh2	zinc binding alcohol dehydrogenase, domain containing 2	protein_coding;	18	84106188	84115653	+
0.106	0.601	0.595	-0.395	1.087	1.191	0.834	1.887	0.353	0.1	1.139	1.361	dTg_LLC	1.261	3.902	0.00078	0.074	ENSMUSG00000049303	171180	Syt12	synaptotagmin XII	protein_coding;	19	4495936	4527475	-
3.32	3.21	3.419	3.198	3.069	2.998	2.909	2.935	3.265	3.308	3.033	2.922	dTg_LLC	-0.386	-3.9	0.00078	0.074	ENSMUSG00000005142	17159	Man2b1	mannosidase 2, alpha B1	protein_coding;	8	85809899	85824911	+
12.05	11.963	11.202	11.409	12.246	12.44	11.828	12.123	12.006	11.305	12.343	11.975	dTg_LLC	0.67	3.9	0.00078	0.074	ENSMUSG00000005716	19293	Pvalb	parvalbumin	protein_coding;	15	78075314	78090600	-
9.198	9.425	8.727	7.893	9.168	9.108	8.488	9.465	9.312	8.31	9.138	8.976	dTg_LLC	0.667	3.9	0.00078	0.074	ENSMUSG00000022186	67041	Oxct1	3-oxoacid CoA transferase 1	protein_coding;	15	4055865	4184826	+
5.719	5.823	6.084	6.136	5.517	5.697	5.711	5.549	5.771	6.11	5.607	5.63	dTg_LLC	-0.48	-3.894	0.00079	0.075	ENSMUSG00000025348	16404	Itga7	integrin alpha 7	protein_coding;	10	128769687	128794151	+
-0.635	4.056	-0.528	2.531	-0.339	4.507	0.403	4.802	1.71	1.002	2.084	2.603	dTg_LLC	1.601	3.893	0.0008	0.075	ENSMUSG00000028836	230810	Slc30a2	solute carrier family 30 (zinc transporter), member 2	protein_coding;	4	134070492	134081795	+
5.242	5.1	5.439	5.8	5.482	5.154	5.381	4.94	5.171	5.619	5.318	5.16	dTg_LLC	-0.459	-3.888	0.00081	0.075	ENSMUSG00000062980	214642	Cped1	cadherin-like and PC-esterase domain containing 1	protein_coding;	6	21985915	22256403	+
2.795	2.929	2.419	2.191	2.995	3.365	3.31	3.683	2.862	2.305	3.18	3.496	dTg_LLC	1.192	3.886	0.00081	0.075	ENSMUSG00000074519	626848	Zfp971	zinc finger protein 971	protein_coding;	2	177665077	177675815	+
5.4	5.662	4.702	4.99	5.338	5.582	5.047	5.447	5.531	4.846	5.46	5.247	dTg_LLC	0.401	3.886	0.00081	0.075	ENSMUSG00000084883	668158	Ccdc85c	coiled-coil domain containing 85C	protein_coding;	12	108169861	108241684	-
3.732	3.971	3.334	3.357	3.73	3.884	3.555	4.026	3.852	3.346	3.807	3.791	dTg_LLC	0.445	3.879	0.00082	0.076	ENSMUSG00000024082	73694	Ndufaf7	NADH:ubiquinone oxidoreductase complex assembly factor 7	protein_coding;	17	79244565	79255481	+
6.059	6.138	5.724	5.876	6.167	6.136	6.173	6.191	6.098	5.8	6.151	6.182	dTg_LLC	0.382	3.876	0.00083	0.076	ENSMUSG00000051469	59057	Zfp24	zinc finger protein 24	protein_coding;	18	24142759	24153867	-
3.144	3.189	3.76	3.091	2.757	2.908	2.373	2.949	3.167	3.425	2.832	2.661	dTg_LLC	-0.764	-3.875	0.00083	0.076	ENSMUSG00000042286	192187	Stab1	stabilin 1	protein_coding;	14	30860970	30890598	-
4.704	4.958	4.823	5.37	5.191	5.561	5.758	5.792	4.831	5.096	5.376	5.775	dTg_LLC	0.679	3.862	0.00086	0.077	ENSMUSG00000019841	19714	Rev3l	REV3 like, DNA directed polymerase zeta catalytic subunit	protein_coding;	10	39608114	39751207	+
5.969	5.882	6.113	6.119	5.602	5.501	5.816	5.726	5.925	6.116	5.552	5.771	dTg_LLC	-0.345	-3.861	0.00086	0.077	ENSMUSG00000007880	93760	Arid1a	AT rich interactive domain 1A (SWI-like)	protein_coding;	4	133406319	133484080	-
-3.578	-3.478	-2.776	-3.319	-3.632	-3.888	-4.942	-4.942	-3.528	-3.048	-3.76	-4.942	dTg_LLC	-1.894	-3.861	0.00086	0.077	ENSMUSG00000030911	22787	Zp2	zona pellucida glycoprotein 2	protein_coding;	7	119725995	119744514	-
5.913	5.985	5.853	5.751	5.989	6.111	6.067	6.16	5.949	5.802	6.05	6.114	dTg_LLC	0.312	3.86	0.00086	0.077	ENSMUSG00000029247	67054	Paics	phosphoribosylaminoimidazole carboxylase, phosphoribosylaminoribosylaminoimidazole, succinocarboxamide synthetase	protein_coding;	5	77099154	77115356	+
4.18	4.949	3.778	3.738	4.559	4.96	3.964	4.76	4.564	3.758	4.76	4.362	dTg_LLC	0.604	3.86	0.00086	0.077	ENSMUSG00000028944	108099	Prkag2	protein kinase, AMP-activated, gamma 2 non-catalytic subunit	protein_coding;	5	25067742	25305640	-
4.5	4.403	4.064	4.031	4.689	4.477	4.421	4.455	4.452	4.047	4.583	4.438	dTg_LLC	0.391	3.859	0.00086	0.077	ENSMUSG00000046096	233812	Mosmo	modulator of smoothened	protein_coding;	7	120276841	120334077	+
3.98	4.252	4.371	4.726	4.249	3.54	4.062	3.764	4.116	4.548	3.895	3.913	dTg_LLC	-0.635	-3.856	0.00087	0.077	ENSMUSG00000032735	319713	Ablim3	actin binding LIM protein family, member 3	protein_coding;	18	61932463	62044895	-
6.692	6.651	6.828	7.127	6.538	6.593	6.871	6.492	6.671	6.977	6.566	6.682	dTg_LLC	-0.296	-3.849	0.00088	0.078	ENSMUSG00000041645	27225	Ddx24	DEAD (Asp-Glu-Ala-Asp) box polypeptide 24	protein_coding;	12	103374241	103392089	-
7.51	7.492	7.802	7.904	7.531	7.399	7.66	7.427	7.501	7.853	7.465	7.544	dTg_LLC	-0.31	-3.832	0.00092	0.081	ENSMUSG00000029131	23950	Dnajb6	DnaJ heat shock protein family (Hsp40) member B6	protein_coding;	5	29940686	30023132	+
5.883	5.85	5.843	5.699	6.161	5.998	6.21	6.147	5.867	5.771	6.08	6.179	dTg_LLC	0.408	3.829	0.00093	0.081	ENSMUSG00000027365	58800	Trpm7	transient receptor potential cation channel, subfamily M, member 7	protein_coding;	2	126633485	126718150	-
3.871	3.962	3.317	3.332	3.731	3.819	3.483	4.032	3.917	3.325	3.775	3.757	dTg_LLC	0.433	3.829	0.00093	0.081	ENSMUSG00000031482	18408	Slc25a15	solute carrier family 25 (mitochondrial carrier ornithine transporter), member 15	protein_coding;	8	22865567	22888613	-
14.421	14.222	14.762	14.763	14.311	14.206	14.648	14.149	14.321	14.763	14.258	14.399	dTg_LLC	-0.364	-3.826	0.00093	0.081	ENSMUSG00000030730	11937	Atp2a1	ATPase, Ca++ transporting, cardiac muscle, fast twitch 1	protein_coding;	7	126045030	126062280	-
6.496	6.586	5.839	5.88	6.511	6.531	6.171	6.522	6.541	5.86	6.521	6.347	dTg_LLC	0.487	3.826	0.00094	0.081	ENSMUSG00000055782	26874	Abcd2	ATP-binding cassette, sub-family D (ALD), member 2	protein_coding;	15	91030074	91076002	-
2.19	2.101	2.625	2.261	2.025	1.651	2.035	1.444	2.146	2.443	1.838	1.739	dTg_LLC	-0.704	-3.824	0.00094	0.081	ENSMUSG00000001123	16859	Lgals9	lectin, galactose binding, soluble 9	protein_coding;	11	78853800	78875772	-
-1.355	-0.723	-1.755	-2.165	-0.772	-0.509	-0.061	-0.899	-1.039	-1.96	-0.64	-0.48	dTg_LLC	1.48	3.822	0.00094	0.081	ENSMUSG00000078496	195531	Zfp982	zinc finger protein 982	protein_coding;	4	147576874	147597943	+
4.929	5.682	5.114	4.92	5.854	6.752	5.788	6.929	5.305	5.017	6.303	6.358	dTg_LLC	1.341	3.819	0.00095	0.081	ENSMUSG00000090942	240328	F830016B08Rik	RIKEN cDNA F830016B08 gene	protein_coding;	18	60426452	60436088	+
7.606	6.679	7.891	7.629	7.654	7.09	8.007	6.209	7.143	7.76	7.372	7.108	dTg_LLC	-0.652	-3.817	0.00096	0.081	ENSMUSG00000020473	11568	Aebp1	AE binding protein 1	protein_coding;	11	5811947	5822088	+
8.086	8.16	8.802	9.103	8.273	8.081	8.981	8.176	8.123	8.953	8.177	8.578	dTg_LLC	-0.375	-3.817	0.00096	0.081	ENSMUSG00000059895	19245	Ptp4a3	protein tyrosine phosphatase 4a3	protein_coding;	15	73594994	73630615	+
3.048	3.338	3.015	3.112	3.147	3.201	3.499	3.647	3.193	3.063	3.174	3.573	dTg_LLC	0.51	3.816	0.00096	0.081	ENSMUSG00000046994	212679	Mars2	methionine-tRNA synthetase 2 (mitochondrial)	protein_coding;	1	55276336	55287629	+
2.622	2.274	4.361	3.879	2.485	3.878	3.377	3.33	2.448	4.12	3.182	3.354	dTg_LLC	-0.766	-3.811	0.00097	0.082	ENSMUSG00000030748	16190	Il4ra	interleukin 4 receptor, alpha	protein_coding;	7	125151292	125178646	+
5.739	5.483	5.409	5.395	6.01	5.743	5.831	5.708	5.611	5.402	5.876	5.77	dTg_LLC	0.368	3.81	0.00097	0.082	ENSMUSG00000030729	70974	Pgm2l1	phosphoglucomutase 2-like 1	protein_coding;	7	99876601	99928075	+
2.036	1.996	2.166	1.996	2.679	2.483	2.647	2.764	2.016	2.081	2.581	2.706	dTg_LLC	0.624	3.809	0.00098	0.082	ENSMUSG00000063663	382236	Brwd3	bromodomain and WD repeat domain containing 3	protein_coding;	X	107780622	107877978	-
1.83	1.943	2.451	2.445	1.646	1.625	1.545	2.001	1.887	2.448	1.636	1.773	dTg_LLC	-0.675	-3.807	0.00098	0.082	ENSMUSG00000030761	17921	Myo7a	myosin VIIA	protein_coding;	7	97700267	97768731	-
10.272	10.243	10.434	10.244	10.076	10.023	10.105	10.098	10.257	10.339	10.05	10.102	dTg_LLC	-0.237	-3.805	0.00098	0.082	ENSMUSG00000038615	18023	Nfe2l1	nuclear factor, erythroid derived 2,-like 1	protein_coding;	11	96708240	96720794	-
7.849	7.332	8.783	8.853	8.088	7.728	8.925	7.293	7.591	8.818	7.908	8.109	dTg_LLC	-0.709	-3.803	0.00099	0.082	ENSMUSG00000018339	14778	Gpx3	glutathione peroxidase 3	protein_coding;	11	54793279	54801203	+
7.451	7.43	7.717	8.032	7.336	7.382	7.528	7.442	7.44	7.875	7.359	7.485	dTg_LLC	-0.389	-3.799	0.001	0.082	ENSMUSG00000043079	104027	Synpo	synaptopodin	protein_coding;	18	60727045	60793214	-
4.572	4.605	5.169	5.16	4.777	4.023	4.62	4.478	4.589	5.165	4.4	4.549	dTg_LLC	-0.616	-3.798	0.001	0.082	ENSMUSG00000017309	52685	Cd300lg	CD300 molecule like family member G	protein_coding;	11	101932335	101946446	+
2.684	2.128	2.284	1.913	2.73	2.27	2.706	2.447	2.406	2.098	2.5	2.577	dTg_LLC	0.479	3.797	0.001	0.082	ENSMUSG00000025666	192216	Tmem47	transmembrane protein 47	protein_coding;	X	80114304	80141478	+
2.869	2.619	3.654	3.141	3.537	3.036	2.235	1.436	2.744	3.398	3.286	1.835	dTg_LLC	-1.562	-3.797	0.001	0.082	ENSMUSG00000002289	57875	Angptl4	angiopoietin-like 4	protein_coding;	17	33992724	34000804	-
0.915	0.641	-0.104	0.553	0.564	0.454	1.329	0.789	0.778	0.225	0.509	1.059	dTg_LLC	0.835	3.796	0.001	0.082	ENSMUSG00000096795	73610	Zfp433	zinc finger protein 433	protein_coding;	10	81540659	81562520	+
-1.248	-0.466	-1.728	-2.762	-1.082	-0.221	-1.125	-0.397	-0.857	-2.245	-0.652	-0.761	dTg_LLC	1.484	3.793	0.001	0.082	ENSMUSG00000001986	53623	Gria3	glutamate receptor, ionotropic, AMPA3 (alpha 3)	protein_coding;	X	40489731	40767478	+
3.096	3.166	3.965	3.962	3.044	3.047	3.388	3.198	3.131	3.963	3.046	3.293	dTg_LLC	-0.67	-3.792	0.001	0.082	ENSMUSG00000028381	22234	Ugcg	UDP-glucose ceramide glucosyltransferase	protein_coding;	4	59189257	59222833	+
4.325	4.117	4.377	4.692	4.376	3.889	4.415	3.976	4.221	4.535	4.132	4.196	dTg_LLC	-0.339	-3.791	0.001	0.082	ENSMUSG00000020883	72194	Fbxl20	F-box and leucine-rich repeat protein 20	protein_coding;	11	97973382	98041229	-
4.817	5.008	4.503	4.641	4.91	5.044	4.738	5.067	4.912	4.572	4.977	4.903	dTg_LLC	0.331	3.79	0.001	0.082	ENSMUSG00000029486	94061	Mrpl1	mitochondrial ribosomal protein L1	protein_coding;	5	96357352	96414586	+
5.818	6.56	4.607	5.334	5.931	6.675	5.066	6.384	6.189	4.97	6.303	5.725	dTg_LLC	0.755	3.79	0.001	0.082	ENSMUSG00000050821	78408	Fam131a	family with sequence similarity 131, member A	protein_coding;	16	20511991	20521798	+
3.048	3.15	3.11	3.113	3.118	2.454	2.639	2.582	3.099	3.112	2.786	2.611	dTg_LLC	-0.501	-3.785	0.001	0.082	ENSMUSG00000039713	269608	Plekhg5	pleckstrin homology domain containing, family G (with RhoGef domain) member 5	protein_coding;	4	152156955	152199857	+
11.08	10.946	10.169	10.121	11.059	11.075	10.371	10.94	11.013	10.145	11.067	10.655	dTg_LLC	0.51	3.784	0.001	0.082	ENSMUSG00000060600	13808	Eno3	enolase 3, beta muscle	protein_coding;	11	70548028	70553339	+
3.695	3.598	3.127	3.257	3.747	3.753	3.44	3.823	3.646	3.192	3.75	3.631	dTg_LLC	0.439	3.783	0.001	0.082	ENSMUSG00000026097	227102	Ormdl1	ORM1-like 1 (S. cerevisiae)	protein_coding;	1	53336254	53349468	+
3.831	3.423	2.715	2.757	3.599	3.533	3.552	3.443	3.627	2.736	3.566	3.498	dTg_LLC	0.761	3.783	0.001	0.082	ENSMUSG00000031647	71306	Mfap3l	microfibrillar-associated protein 3-like	protein_coding;	8	61085861	61129763	+
5.978	6.295	5.716	5.781	6.152	6.262	5.787	6.407	6.136	5.748	6.207	6.097	dTg_LLC	0.348	3.783	0.001	0.082	ENSMUSG00000043445	67078	Pgp	phosphoglycolate phosphatase	protein_coding;	17	24689366	24692084	+
4.969	4.933	4.897	4.702	5.233	5.261	5.274	5.308	4.951	4.799	5.247	5.291	dTg_LLC	0.491	3.781	0.001	0.082	ENSMUSG00000042460	94192	C1galt1	core 1 synthase, glycoprotein-N-acetylgalactosamine 3-beta-galactosyltransferase, 1	protein_coding;	6	7844842	7875687	+
-4.488	-3.057	-3.722	-2.503	-4.942	-4.364	-4.669	-4.905	-3.772	-3.113	-4.653	-4.787	dTg_LLC	-1.675	-3.781	0.001	0.082	ENSMUSG00000022598	72373	Psca	prostate stem cell antigen	protein_coding;	15	74586688	74588918	+
6.241	6.843	5.675	5.989	6.139	6.603	5.919	6.56	6.542	5.832	6.371	6.24	dTg_LLC	0.407	3.779	0.001	0.082	ENSMUSG00000036825	99167	Ssx2ip	synovial sarcoma, X 2 interacting protein	protein_coding;	3	146110397	146145899	+
3.002	3.464	4.583	4.562	2.863	2.836	3.742	3.593	3.233	4.572	2.85	3.667	dTg_LLC	-0.905	-3.769	0.0011	0.082	ENSMUSG00000037936	20778	Scarb1	scavenger receptor class B, member 1	protein_coding;	5	125354151	125418158	-
7.557	7.332	8.028	8.039	7.505	7.314	7.863	7.386	7.445	8.034	7.41	7.624	dTg_LLC	-0.41	-3.759	0.0011	0.082	ENSMUSG00000021756	16195	Il6st	interleukin 6 signal transducer	protein_coding;	13	112600604	112646620	+
2.86	2.845	3.013	2.86	2.848	2.561	2.46	2.511	2.853	2.936	2.704	2.485	dTg_LLC	-0.451	-3.738	0.0012	0.084	ENSMUSG00000022906	80285	Parp9	poly (ADP-ribose) polymerase family, member 9	protein_coding;	16	35758840	35792975	+
5.325	4.791	5.587	5.288	5.064	5.19	5.229	4.84	5.058	5.438	5.127	5.035	dTg_LLC	-0.403	-3.727	0.0012	0.085	ENSMUSG00000020484	22433	Xbp1	X-box binding protein 1	protein_coding;	11	5470659	5475893	+
2.839	2.991	3.12	3.095	2.753	2.347	2.778	2.571	2.915	3.108	2.55	2.675	dTg_LLC	-0.433	-3.724	0.0012	0.085	ENSMUSG00000015468	18132	Notch4	notch 4	protein_coding;	17	34783242	34807477	+
5.704	5.825	6.557	6.752	5.759	5.821	6.623	5.935	5.765	6.654	5.79	6.279	dTg_LLC	-0.375	-3.688	0.0013	0.088	ENSMUSG00000057530	230857	Ece1	endothelin converting enzyme 1	protein_coding;	4	137589548	137692540	+
5.648	5.92	6.775	6.666	5.726	5.132	6.498	5.379	5.784	6.72	5.429	5.939	dTg_LLC	-0.782	-3.676	0.0013	0.09	ENSMUSG00000049791	14366	Fzd4	frizzled class receptor 4	protein_coding;	7	89053563	89062342	+
12.962	12.9	13.132	13.537	12.51	12.645	12.996	12.586	12.931	13.335	12.578	12.791	dTg_LLC	-0.544	-3.67	0.0014	0.09	ENSMUSG00000030592	20190	Ryr1	ryanodine receptor 1, skeletal muscle	protein_coding;	7	28702769	28824604	-
1.312	1.536	2.602	2.231	1.453	1.721	1.889	1.567	1.424	2.416	1.587	1.728	dTg_LLC	-0.689	-3.661	0.0014	0.091	ENSMUSG00000029084	12494	Cd38	CD38 antigen	protein_coding;	5	44025895	44069717	+
4.536	4.716	4.775	4.989	4.564	3.86	4.439	4.273	4.626	4.882	4.212	4.356	dTg_LLC	-0.526	-3.658	0.0014	0.091	ENSMUSG00000030516	21872	Tjp1	tight junction protein 1	protein_coding;	7	64945913	65177529	-
5.882	6.183	7.031	6.745	6.081	6.442	6.454	6.399	6.033	6.888	6.261	6.426	dTg_LLC	-0.462	-3.657	0.0014	0.091	ENSMUSG00000037820	21817	Tgm2	transglutaminase 2, C polypeptide	protein_coding;	2	157958322	157988356	-
3.846	3.884	4.11	4.3	3.97	3.76	4.078	3.621	3.865	4.205	3.865	3.85	dTg_LLC	-0.355	-3.657	0.0014	0.091	ENSMUSG00000031154	54644	Otud5	OTU domain containing 5	protein_coding;	X	7707603	7742865	+
8.075	8.109	8.227	8.626	7.802	7.978	8.044	7.88	8.092	8.426	7.89	7.962	dTg_LLC	-0.464	-3.655	0.0014	0.091	ENSMUSG00000039844	107746	Rapgef1	Rap guanine nucleotide exchange factor (GEF) 1	protein_coding;	2	29509732	29630990	+
4.835	4.855	5.479	5.122	4.641	4.48	4.608	4.849	4.845	5.301	4.56	4.728	dTg_LLC	-0.572	-3.619	0.0015	0.093	ENSMUSG00000030536	29875	Iqgap1	IQ motif containing GTPase activating protein 1	protein_coding;	7	80361331	80475722	-
-1.743	-1.984	1.002	0.954	-2.372	-0.803	-0.204	0.047	-1.864	0.978	-1.588	-0.078	dTg_LLC	-1.056	-3.581	0.0017	0.097	ENSMUSG00000028859	12986	Csf3r	colony stimulating factor 3 receptor (granulocyte)	protein_coding;	4	125918343	125938233	+
4.933	5.004	5.342	5.134	4.571	4.802	4.675	4.733	4.968	5.238	4.686	4.704	dTg_LLC	-0.534	-3.578	0.0017	0.097	ENSMUSG00000032440	21813	Tgfbr2	transforming growth factor, beta receptor II	protein_coding;	9	115913361	116004428	-
-2.555	-1.928	-1.316	-1.491	-2.608	-2.413	-3.674	-3.627	-2.241	-1.403	-2.511	-3.651	dTg_LLC	-2.247	-3.537	0.0019	0.1	ENSMUSG00000034855	15945	Cxcl10	chemokine (C-X-C motif) ligand 10	protein_coding;	5	92494497	92496748	-
5.752	5.811	6.573	6.126	5.756	5.254	5.737	5.747	5.781	6.35	5.505	5.742	dTg_LLC	-0.608	-3.494	0.0021	0.1	ENSMUSG00000031808	26457	Slc27a1	solute carrier family 27 (fatty acid transporter), member 1	protein_coding;	8	72021526	72039946	+
7.842	7.598	8.209	7.894	7.805	7.786	7.781	7.57	7.72	8.051	7.795	7.676	dTg_LLC	-0.376	-3.493	0.0021	0.1	ENSMUSG00000003814	12317	Calr	calreticulin	protein_coding;	8	85568479	85573563	-
-4.488	-4.942	-3.407	-4.003	-4.127	-4.942	-4.942	-4.942	-4.715	-3.705	-4.535	-4.942	dTg_LLC	-1.237	-3.475	0.0022	0.1	ENSMUSG00000020279	16199	Il9r	interleukin 9 receptor	protein_coding;	11	32137541	32150279	-
2.93	3.166	3.465	3.398	2.518	3.26	2.753	3.02	3.048	3.431	2.889	2.887	dTg_LLC	-0.545	-3.427	0.0024	0.11	ENSMUSG00000028854	20544	Slc9a1	solute carrier family 9 (sodium/hydrogen exchanger), member 1	protein_coding;	4	133097017	133151013	+
3.045	2.79	3.305	3.301	3.213	2.749	2.767	2.663	2.917	3.303	2.981	2.715	dTg_LLC	-0.588	-3.425	0.0024	0.11	ENSMUSG00000024339	21355	Tap2	transporter 2, ATP-binding cassette, sub-family B (MDR/TAP)	protein_coding;	17	34422501	34435295	+
1.361	1.396	1.353	1.264	1.069	0.706	0.815	0.473	1.379	1.308	0.887	0.644	dTg_LLC	-0.665	-3.408	0.0026	0.11	ENSMUSG00000046207	104709	Pik3r6	phosphoinositide-3-kinase regulatory subunit 5	protein_coding;	11	68393845	68443524	+
3.749	4.178	4.186	3.891	3.867	3.388	3.331	3.58	3.963	4.039	3.627	3.456	dTg_LLC	-0.583	-3.392	0.0027	0.11	ENSMUSG00000033191	21846	Tie1	tyrosine kinase with immunoglobulin-like and EGF-like domains 1	protein_coding;	4	118328388	118347258	-
2.481	2.572	3.012	2.677	2.615	2.446	2.255	2.08	2.526	2.844	2.531	2.168	dTg_LLC	-0.677	-3.377	0.0027	0.11	ENSMUSG00000040033	20847	Stat2	signal transducer and activator of transcription 2	protein_coding;	10	128106428	128128718	+
2.774	2.876	3.127	2.851	2.891	1.937	2.507	2.546	2.825	2.989	2.414	2.527	dTg_LLC	-0.463	-3.372	0.0028	0.11	ENSMUSG00000024462	54393	Gabbr1	gamma-aminobutyric acid (GABA) B receptor, 1	protein_coding;	17	37356858	37385959	+
1.629	1.819	2.654	2.325	1.773	1.704	1.808	1.759	1.724	2.489	1.738	1.784	dTg_LLC	-0.706	-3.344	0.003	0.12	ENSMUSG00000030921	20128	Trim30a	tripartite motif-containing 30A	protein_coding;	7	104058232	104114400	-
3.92	3.693	4.573	4.529	4.304	3.551	4.181	3.983	3.807	4.551	3.927	4.082	dTg_LLC	-0.469	-3.332	0.0031	0.12	ENSMUSG00000005533	16001	Igf1r	insulin-like growth factor I receptor	protein_coding;	7	67602575	67883416	+
4.727	5.203	5.404	5.043	4.765	4.221	4.664	4.703	4.965	5.224	4.493	4.683	dTg_LLC	-0.54	-3.32	0.0031	0.12	ENSMUSG00000025810	18186	Nrp1	neuropilin 1	protein_coding;	8	129085085	129229844	+
4.04	4.042	4.136	4.069	4.312	3.722	3.694	3.406	4.041	4.103	4.017	3.55	dTg_LLC	-0.553	-3.312	0.0032	0.12	ENSMUSG00000026463	381290	Atp2b4	ATPase, Ca++ transporting, plasma membrane 4	protein_coding;	1	133627195	133728779	-
13.966	13.718	14.034	14.067	13.687	13.479	13.736	13.509	13.842	14.05	13.583	13.623	dTg_LLC	-0.428	-3.3	0.0033	0.12	ENSMUSG00000051747	22138	Ttn	titin	protein_coding;	2	76534324	76812891	-
6.062	5.978	6.206	6.503	5.961	6.018	6.137	5.82	6.02	6.355	5.99	5.979	dTg_LLC	-0.376	-3.299	0.0033	0.12	ENSMUSG00000029528	19303	Pxn	paxillin	protein_coding;	5	115644735	115694046	+
4.709	4.676	4.857	4.206	4.24	4.047	4.037	4.308	4.692	4.531	4.144	4.172	dTg_LLC	-0.359	-3.276	0.0035	0.12	ENSMUSG00000051343	52055	Rab11fip5	RAB11 family interacting protein 5 (class I)	protein_coding;	6	85311944	85351616	-
-0.054	0.324	0.483	0.782	-0.37	0.285	-0.268	-0.242	0.135	0.633	-0.042	-0.255	dTg_LLC	-0.888	-3.26	0.0036	0.13	ENSMUSG00000034652	217303	Cd300a	CD300A molecule	protein_coding;	11	114780867	114795480	+
-2.099	-2.461	-3.019	-2.08	-2.979	-3.311	-3.555	-4.689	-2.28	-2.55	-3.145	-4.122	dTg_LLC	-1.572	-3.259	0.0036	0.13	ENSMUSG00000001166	114643	Oas1c	2'-5' oligoadenylate synthetase 1C	protein_coding;	5	120938259	120950579	-
2.506	2.679	2.695	3.12	2.647	2.444	2.284	2.534	2.593	2.908	2.546	2.409	dTg_LLC	-0.498	-3.258	0.0036	0.13	ENSMUSG00000038387	20130	Rras	related RAS viral (r-ras) oncogene	protein_coding;	7	44667385	44671071	+
6.993	7.171	7.57	7.163	6.71	6.805	6.509	6.826	7.082	7.367	6.758	6.667	dTg_LLC	-0.699	-3.241	0.0038	0.13	ENSMUSG00000022443	17886	Myh9	myosin, heavy polypeptide 9, non-muscle	protein_coding;	15	77644787	77726375	-
6.687	6.664	6.898	6.875	6.557	6.837	6.694	6.425	6.676	6.886	6.697	6.56	dTg_LLC	-0.327	-3.24	0.0038	0.13	ENSMUSG00000018411	17762	Mapt	microtubule-associated protein tau	protein_coding;	11	104122216	104222916	+
5.269	5.114	5.593	5.583	5.42	5.07	5.365	5.106	5.191	5.588	5.245	5.236	dTg_LLC	-0.352	-3.236	0.0038	0.13	ENSMUSG00000031392	16179	Irak1	interleukin-1 receptor-associated kinase 1	protein_coding;	X	73057520	73067524	-
1.123	0.404	1.749	1.609	0.21	1.563	1.149	0.933	0.763	1.679	0.887	1.041	dTg_LLC	-0.639	-3.219	0.004	0.13	ENSMUSG00000028599	21938	Tnfrsf1b	tumor necrosis factor receptor superfamily, member 1b	protein_coding;	4	144940033	144973440	-
3.651	3.497	4.46	3.921	3.329	4.372	3.233	3.769	3.574	4.19	3.85	3.501	dTg_LLC	-0.689	-3.218	0.004	0.13	ENSMUSG00000022150	13132	Dab2	disabled 2, mitogen-responsive phosphoprotein	protein_coding;	15	6329269	6470193	+
0.928	0.391	1.582	1.004	0.607	0.268	0.684	0.237	0.659	1.293	0.438	0.461	dTg_LLC	-0.832	-3.213	0.004	0.13	ENSMUSG00000057596	209387	Trim30d	tripartite motif-containing 30D	protein_coding;	7	104119221	104157056	-
-3.342	-4.328	-3.2	-2.742	-4.14	-3.173	-4.669	-4.816	-3.835	-2.971	-3.657	-4.743	dTg_LLC	-1.772	-3.205	0.0041	0.13	ENSMUSG00000053318	74748	Slamf8	SLAM family member 8	protein_coding;	1	172409325	172418135	-
1.093	0.773	1.574	1.621	0.766	0.469	1.068	0.252	0.933	1.598	0.618	0.66	dTg_LLC	-0.938	-3.199	0.0042	0.14	ENSMUSG00000057722	16847	Lepr	leptin receptor	protein_coding;	4	101574601	101672549	+
5.557	5.729	5.721	5.234	5.217	5.103	4.543	5.045	5.643	5.478	5.16	4.794	dTg_LLC	-0.684	-3.19	0.0043	0.14	ENSMUSG00000031328	192176	Flna	filamin, alpha	protein_coding;	X	73267067	73293426	-
1.611	1.574	2.414	1.962	1.006	1.904	1.38	1.821	1.593	2.188	1.455	1.601	dTg_LLC	-0.587	-3.171	0.0045	0.14	ENSMUSG00000022831	15163	Hcls1	hematopoietic cell specific Lyn substrate 1	protein_coding;	16	36755345	36783574	+
3.266	3.205	4.153	3.857	3.399	3.373	3.468	3.384	3.235	4.005	3.386	3.426	dTg_LLC	-0.579	-3.17	0.0045	0.14	ENSMUSG00000038264	20361	Sema7a	sema domain, immunoglobulin domain (Ig), and GPI membrane anchor, (semaphorin) 7A	protein_coding;	9	57847395	57870148	+
0.625	1.081	1.465	1.205	1.015	0.05	0.829	0.61	0.853	1.335	0.532	0.72	dTg_LLC	-0.615	-3.164	0.0045	0.14	ENSMUSG00000025422	216439	Agap2	ArfGAP with GTPase domain, ankyrin repeat and PH domain 2	protein_coding;	10	126911153	126929038	+
1.837	1.91	2.748	2.351	1.282	1.571	2.066	1.837	1.873	2.55	1.427	1.951	dTg_LLC	-0.599	-3.139	0.0048	0.14	ENSMUSG00000037405	15894	Icam1	intercellular adhesion molecule 1	protein_coding;	9	20927281	20940113	+
5.13	5.108	5.784	4.965	5.163	4.761	4.562	4.867	5.119	5.375	4.962	4.714	dTg_LLC	-0.66	-3.127	0.0049	0.15	ENSMUSG00000075254	77446	Heg1	heart development protein with EGF-like domains 1	protein_coding;	16	33504740	33591946	+
-0.582	-0.66	1.186	0.13	-0.94	-0.449	-0.249	-0.224	-0.621	0.658	-0.694	-0.237	dTg_LLC	-0.895	-3.121	0.005	0.15	ENSMUSG00000026321	21934	Tnfrsf11a	tumor necrosis factor receptor superfamily, member 11a, NFKB activator	protein_coding;	1	105708443	105775709	+
5.128	5.218	5.813	6.202	4.983	5.163	5.654	5.351	5.173	6.007	5.073	5.503	dTg_LLC	-0.505	-3.105	0.0052	0.15	ENSMUSG00000001729	11651	Akt1	thymoma viral proto-oncogene 1	protein_coding;	12	112620255	112641318	-
4.052	4.118	4.03	4.309	4.026	3.803	3.851	3.477	4.085	4.17	3.914	3.664	dTg_LLC	-0.505	-3.105	0.0052	0.15	ENSMUSG00000024620	18596	Pdgfrb	platelet derived growth factor receptor, beta polypeptide	protein_coding;	18	61178222	61218133	+
5.559	5.551	5.768	5.871	5.36	5.375	5.551	5.482	5.555	5.82	5.367	5.517	dTg_LLC	-0.303	-3.104	0.0052	0.15	ENSMUSG00000033335	13430	Dnm2	dynamin 2	protein_coding;	9	21336204	21419055	+
3.011	3.251	3.562	3.583	3.163	3.052	3.089	3.044	3.131	3.573	3.108	3.067	dTg_LLC	-0.506	-3.097	0.0053	0.15	ENSMUSG00000034422	547253	Parp14	poly (ADP-ribose) polymerase family, member 14	protein_coding;	16	35653244	35691914	-
-1.452	-1.709	-1.16	-2.008	-1.675	-2.327	-3.152	-2.288	-1.58	-1.584	-2.001	-2.72	dTg_LLC	-1.136	-3.087	0.0054	0.15	ENSMUSG00000032511	20271	Scn5a	sodium channel, voltage-gated, type V, alpha	protein_coding;	9	119312474	119408082	-
4.937	4.922	5.128	5.645	4.634	4.97	5.278	4.663	4.93	5.386	4.802	4.971	dTg_LLC	-0.416	-3.076	0.0056	0.15	ENSMUSG00000023088	17250	Abcc1	ATP-binding cassette, sub-family C (CFTR/MRP), member 1	protein_coding;	16	14179422	14293601	+
6.109	6.187	6.292	6.331	5.9	6.166	5.97	5.926	6.148	6.311	6.033	5.948	dTg_LLC	-0.363	-3.075	0.0056	0.15	ENSMUSG00000033788	26903	Dysf	dysferlin	protein_coding;	6	83985572	84188042	+
2.436	2.311	2.6	2.537	2.421	1.451	1.95	1.699	2.373	2.569	1.936	1.825	dTg_LLC	-0.744	-3.065	0.0057	0.16	ENSMUSG00000020788	53313	Atp2a3	ATPase, Ca++ transporting, ubiquitous	protein_coding;	11	72851995	72883870	+
3.85	3.943	4.904	4.9	3.948	3.983	4.61	4.013	3.897	4.902	3.965	4.311	dTg_LLC	-0.591	-3.053	0.0059	0.16	ENSMUSG00000015243	11303	Abca1	ATP-binding cassette, sub-family A (ABC1), member 1	protein_coding;	4	53030787	53159895	-
4.627	4.672	4.77	4.548	4.714	4.243	4.247	4.244	4.649	4.659	4.479	4.246	dTg_LLC	-0.413	-3.048	0.0059	0.16	ENSMUSG00000034462	18764	Pkd2	polycystic kidney disease 2	protein_coding;	5	104607316	104653685	+
1.621	1.294	1.639	1.832	2.32	1.38	1.359	0.748	1.457	1.736	1.85	1.053	dTg_LLC	-0.682	-3.021	0.0063	0.16	ENSMUSG00000051177	18795	Plcb1	phospholipase C, beta 1	protein_coding;	2	134627987	135317178	+
0.901	0.691	1.42	1.549	0.965	0.708	0.987	0.436	0.796	1.485	0.836	0.711	dTg_LLC	-0.773	-3	0.0067	0.17	ENSMUSG00000019256	11622	Ahr	aryl-hydrocarbon receptor	protein_coding;	12	35547973	35585037	-
4.223	4.34	4.408	4.238	4.206	3.86	3.67	3.995	4.281	4.323	4.033	3.833	dTg_LLC	-0.49	-2.993	0.0068	0.17	ENSMUSG00000028059	16800	Arhgef2	rho/rac guanine nucleotide exchange factor (GEF) 2	protein_coding;	3	88513273	88555359	+
5.423	4.932	5.667	4.424	5.497	4.962	3.844	4.281	5.178	5.045	5.23	4.062	dTg_LLC	-0.983	-2.982	0.0069	0.17	ENSMUSG00000021702	21828	Thbs4	thrombospondin 4	protein_coding;	13	92888098	92931326	-
5.17	5.243	5.018	4.875	5.078	4.417	4.35	4.431	5.207	4.946	4.748	4.39	dTg_LLC	-0.556	-2.944	0.0076	0.18	ENSMUSG00000022836	107589	Mylk	myosin, light polypeptide kinase	protein_coding;	16	34565580	34822790	+
4.992	4.589	4.926	5.101	5.06	4.709	4.834	4.498	4.79	5.013	4.885	4.666	dTg_LLC	-0.348	-2.927	0.0079	0.18	ENSMUSG00000024975	18569	Pdcd4	programmed cell death 4	protein_coding;	19	53880662	53918291	+
-3.837	-4.444	-2.473	-3.761	-4.454	-3.053	-4.942	-4.233	-4.141	-3.117	-3.753	-4.587	dTg_LLC	-1.471	-2.925	0.0079	0.18	ENSMUSG00000062585	12802	Cnr2	cannabinoid receptor 2 (macrophage)	protein_coding;	4	135622705	135647518	+
2.224	2.381	3.218	3.362	2.337	2.303	2.799	2.467	2.302	3.29	2.32	2.633	dTg_LLC	-0.657	-2.913	0.0081	0.18	ENSMUSG00000021108	18755	Prkch	protein kinase C, eta	protein_coding;	12	73631570	73824959	+
-0.466	-0.708	1.53	0.447	-0.265	0.459	-0.057	-0.136	-0.587	0.989	0.097	-0.097	dTg_LLC	-1.085	-2.899	0.0084	0.18	ENSMUSG00000112023	14727	Lilr4b	leukocyte immunoglobulin-like receptor, subfamily B, member 4B	protein_coding;	10	51356728	51362799	+
6.238	6.471	6.772	6.496	6.455	6.01	6.177	6.168	6.354	6.634	6.232	6.173	dTg_LLC	-0.462	-2.897	0.0084	0.18	ENSMUSG00000029648	14254	Flt1	FMS-like tyrosine kinase 1	protein_coding;	5	147498414	147662821	-
4.785	3.502	5.257	4.564	4.038	3.892	4.192	3.386	4.143	4.91	3.965	3.789	dTg_LLC	-1.121	-2.894	0.0085	0.18	ENSMUSG00000024803	107765	Ankrd1	ankyrin repeat domain 1 (cardiac muscle)	protein_coding;	19	36089361	36097499	-
4.789	5.166	4.853	4.58	5.005	4.537	4.318	4.379	4.978	4.716	4.771	4.348	dTg_LLC	-0.368	-2.87	0.009	0.19	ENSMUSG00000033960	240185	Jcad	junctional cadherin 5 associated	protein_coding;	18	4634878	4682869	+
2.978	2.553	2.927	3.1	2.916	2.832	2.894	2.423	2.766	3.013	2.874	2.659	dTg_LLC	-0.355	-2.853	0.0093	0.19	ENSMUSG00000057143	319236	Trim12c	tripartite motif-containing 12C	protein_coding;	7	103987961	104002569	-
-0.297	-0.316	-0.844	0.238	-0.841	-1.626	-0.648	-1.758	-0.307	-0.303	-1.234	-1.203	dTg_LLC	-0.9	-2.846	0.0095	0.19	ENSMUSG00000020178	11540	Adora2a	adenosine A2a receptor	protein_coding;	10	75152711	75170618	+
-4.399	-4.444	-0.319	0.65	-3.666	-3.424	-0.273	-2.43	-4.421	0.165	-3.545	-1.351	dTg_LLC	-1.516	-2.843	0.0095	0.2	ENSMUSG00000056054	20201	S100a8	S100 calcium binding protein A8 (calgranulin A)	protein_coding;	3	90576285	90577342	+
-1.721	-1.327	-1.865	-2.121	-1.477	-3.888	-4.468	-3.155	-1.524	-1.993	-2.682	-3.812	dTg_LLC	-1.818	-2.835	0.0097	0.2	ENSMUSG00000021313	20191	Ryr2	ryanodine receptor 2, cardiac	protein_coding;	13	11567988	12121831	-
3.628	3.843	4.112	4.293	3.432	3.986	3.654	3.838	3.735	4.203	3.709	3.746	dTg_LLC	-0.457	-2.834	0.0097	0.2	ENSMUSG00000027935	68328	Rab13	RAB13, member RAS oncogene family	protein_coding;	3	90121002	90133692	+
-1.521	-2.411	2.227	2.205	-1.502	1.045	1.559	0.749	-1.966	2.216	-0.229	1.154	dTg_LLC	-1.062	-2.83	0.0098	0.2	ENSMUSG00000026580	20344	Selp	selectin, platelet	protein_coding;	1	163942833	163977595	+
-0.638	-0.055	-0.218	0.929	-1.001	0.251	-0.53	-1.12	-0.347	0.355	-0.375	-0.825	dTg_LLC	-1.18	-2.827	0.0099	0.2	ENSMUSG00000004791	18654	Pgf	placental growth factor	protein_coding;	12	85213409	85224564	-
-2.373	-3.835	-1.796	-1.519	-3.093	-4.942	-3.53	-3.019	-3.104	-1.658	-4.017	-3.274	dTg_LLC	-1.617	-2.825	0.0099	0.2	ENSMUSG00000052087	51791	Rgs14	regulator of G-protein signaling 14	protein_coding;	13	55517545	55532500	+
-3.716	-4.49	-1.714	-2.153	-4.127	-1.318	-4.191	-3.808	-4.103	-1.933	-2.722	-3.999	dTg_LLC	-2.066	-2.821	0.01	0.2	ENSMUSG00000025746	16193	Il6	interleukin 6	protein_coding;	5	30218112	30224979	+
6.074	6.237	6.451	6.26	6.117	6.009	5.894	6.019	6.155	6.356	6.063	5.957	dTg_LLC	-0.399	-2.818	0.01	0.2	ENSMUSG00000032562	14678	Gnai2	guanine nucleotide binding protein (G protein), alpha inhibiting 2	protein_coding;	9	107491324	107512566	-
[truncated: 607 more rows]
